# Supplementary material for: High-Risk ExPEC from Commensal Phylogroup A: Genomic Characterization of a Bovine Meningoencephalitis Isolate, BN01
Source: Microorganisms. 2026 Jul 21;14(7):1586. doi: 10.3390/microorganisms14071586 (PMC13413666; doi:10.3390/microorganisms14071586)
Supplement: Supplementary file 1 [file microorganisms-14-01586-s001.zip]

Archive with 5 entries (5 files):
- Figure S1. Neuropathological features of the natural bovine case infected with BN01.pdf
- Figures S2-S8. Functional Annotation of the E.coli BN01 Genome.pdf
- Table S1. Information on the Gene islands of E. coli BN01.xls
- Table S2. Prediction of Virulence Genes in E.coli BN01.xls
- Table S3. Drug sensitivity test results.pdf
