# Supplementary material for: High-Risk ExPEC from Commensal Phylogroup A: Genomic Characterization of a Bovine Meningoencephalitis Isolate, BN01
Source: Microorganisms. 2026 Jul 21;14(7):1586. doi: 10.3390/microorganisms14071586 (PMC13413666; doi:10.3390/microorganisms14071586)
Supplement: Supplementary file 1 [file microorganisms-14-01586-s001.zip › Table S1. Information on the Gene islands of E. coli BN01.xls]

## Sheet: Islandviewer Results
Island start	Island end	Length	Method	Gene name	Gene ID	Locus	Gene start	Gene end	Strand	Product	External Annotations
164288	170128	5840	IslandPath-DIMOB		glyQ	MFPCIJ_00785	164288	165199	1	glycine--tRNA ligase subunit alpha
164288	170128	5840	IslandPath-DIMOB		glyS	MFPCIJ_00790	165209	167278	1	Glycine--tRNA ligase beta subunit
164288	170128	5840	IslandPath-DIMOB		tnp	MFPCIJ_00800	167557	168408	-1	IS3 family IS150 transposase ORF B
164288	170128	5840	IslandPath-DIMOB		tnp	MFPCIJ_00805	168405	168926	-1	IS3 family IS150 transposase ORF A
164288	170128	5840	IslandPath-DIMOB		hokA	MFPCIJ_00810	169006	169158	1	Protein HokA
164288	170128	5840	IslandPath-DIMOB		ysaE	MFPCIJ_00815	169135	169206	-1	Protein YsaE
164288	170128	5840	IslandPath-DIMOB		cspA	MFPCIJ_00820	169345	169557	-1	Cold shock protein CspA
164288	170128	5840	IslandPath-DIMOB		yiaG	MFPCIJ_00825	169838	170128	-1	HTH-type transcriptional regulator
515399	521371	5972	IslandPath-DIMOB		tnp	MFPCIJ_02570	515399	516304	-1	IS3 family IS2 transposase ORF B
515399	521371	5972	IslandPath-DIMOB		tnp	MFPCIJ_02575	516262	516627	-1	IS3 family IS2 transposase ORF A
515399	521371	5972	IslandPath-DIMOB			MFPCIJ_02580	516716	516820	-1	hypothetical protein
515399	521371	5972	IslandPath-DIMOB		yhcE	MFPCIJ_02585	516817	517362	-1	YhcE family protein
515399	521371	5972	IslandPath-DIMOB		yhcD	MFPCIJ_02590	517359	519740	-1	Uncharacterized outer membrane usher protein YhcD
515399	521371	5972	IslandPath-DIMOB		yhcA	MFPCIJ_02595	519761	520435	-1	Uncharacterized fimbrial chaperone YhcA
515399	521371	5972	IslandPath-DIMOB			MFPCIJ_02600	520441	520545	-1	hypothetical protein
515399	521371	5972	IslandPath-DIMOB		gltF	MFPCIJ_02605	520607	521371	-1	Protein GltF
864833	883313	18480	IslandPath-DIMOB		tnp	MFPCIJ_04360	864833	864973	-1	IS4 family IS186B transposase
864833	883313	18480	IslandPath-DIMOB		tnp	MFPCIJ_04365	864996	866108	-1	IS4 family IS421 transposase
864833	883313	18480	IslandPath-DIMOB			MFPCIJ_04370	866606	866758	1	GH15-like domain-containing protein
864833	883313	18480	IslandPath-DIMOB		fliN	MFPCIJ_04375	866890	867837	1	YscQ/HrcQ family type III secretion apparatus protein
864833	883313	18480	IslandPath-DIMOB		escR	MFPCIJ_04380	867827	868492	1	EscR/YscR/HrcR family type III secretion system export apparatus protein
864833	883313	18480	IslandPath-DIMOB			MFPCIJ_04385	868502	868762	1	EscS/YscS/HrcS family type III secretion system export apparatus protein
864833	883313	18480	IslandPath-DIMOB		sctT	MFPCIJ_04390	868764	869531	1	type III secretion system export apparatus subunit SctT
864833	883313	18480	IslandPath-DIMOB			MFPCIJ_04395	869540	870271	1	EscU/YscU/HrcU family type III secretion system export apparatus switch protein
864833	883313	18480	IslandPath-DIMOB			MFPCIJ_04400	870298	870660	1	Histidine kinase
864833	883313	18480	IslandPath-DIMOB		eivH	MFPCIJ_04405	870722	871015	-1	EivH
864833	883313	18480	IslandPath-DIMOB		csgD	MFPCIJ_04410	871017	871517	-1	DNA-binding transcriptional regulator, CsgD family
864833	883313	18480	IslandPath-DIMOB			MFPCIJ_04415	871765	872220	1	Type III secretion protein
864833	883313	18480	IslandPath-DIMOB			MFPCIJ_04420	872220	872954	1	PrgH/EprH family type III secretion apparatus protein
864833	883313	18480	IslandPath-DIMOB			MFPCIJ_04425	872992	873207	1	type III secretion system needle complex protein
864833	883313	18480	IslandPath-DIMOB		sctI	MFPCIJ_04430	873227	873559	1	type III secretion system inner rod subunit SctI
864833	883313	18480	IslandPath-DIMOB		escJ	MFPCIJ_04435	873556	874290	1	EscJ/YscJ/HrcJ family type III secretion inner membrane ring protein
864833	883313	18480	IslandPath-DIMOB			MFPCIJ_04440	874306	874887	1	type III secretion apparatus protein OrgA/MxiK
864833	883313	18480	IslandPath-DIMOB		ygeN	MFPCIJ_04445	874829	875536	1	Putative uncharacterized protein YgeN
864833	883313	18480	IslandPath-DIMOB		ygeK	MFPCIJ_04450	875758	875913	1	Uncharacterized response regulatory protein YgeK
864833	883313	18480	IslandPath-DIMOB		ygeK	MFPCIJ_04455	875947	876390	1	Uncharacterized response regulatory protein YgeK
864833	883313	18480	IslandPath-DIMOB		pbl	MFPCIJ_04460	876435	876809	-1	Putative peptidoglycan-binding-like protein
864833	883313	18480	IslandPath-DIMOB		ygeI	MFPCIJ_04465	876994	877212	-1	Uncharacterized protein YgeI
864833	883313	18480	IslandPath-DIMOB		ygeH	MFPCIJ_04470	877380	878756	-1	HilA family transcriptional regulator YgeH
864833	883313	18480	IslandPath-DIMOB		ygeG	MFPCIJ_04475	879091	879582	-1	Uncharacterized protein YgeG
864833	883313	18480	IslandPath-DIMOB		ygeF	MFPCIJ_04480	879850	880296	-1	Putative uncharacterized protein YgeF
864833	883313	18480	IslandPath-DIMOB		yqeK	MFPCIJ_04485	880490	880915	1	Uncharacterized protein YqeK
864833	883313	18480	IslandPath-DIMOB		yqeL	MFPCIJ_04490	880891	881031	1	Uncharacterized protein YqeL
864833	883313	18480	IslandPath-DIMOB			MFPCIJ_04495	881064	881342	-1	FidL-like protein
864833	883313	18480	IslandPath-DIMOB			MFPCIJ_04500	881339	881545	-1	hypothetical protein
864833	883313	18480	IslandPath-DIMOB		yqeI	MFPCIJ_04505	881538	882347	-1	Uncharacterized protein YqeI
864833	883313	18480	IslandPath-DIMOB			MFPCIJ_04510	882468	882599	1	Nitrite extrusion protein 2
864833	883313	18480	IslandPath-DIMOB		yqeH	MFPCIJ_04515	882681	883313	-1	Uncharacterized protein YqeH
1073287	1127051	53764	IslandPath-DIMOB		ygaV	MFPCIJ_05455	1073287	1073586	-1	putative HTH-type transcriptional regulator YgaV
1073287	1127051	53764	IslandPath-DIMOB		yqaE	MFPCIJ_05460	1073769	1073927	1	UPF0057 membrane protein YqaE
1073287	1127051	53764	IslandPath-DIMOB		kbp	MFPCIJ_05465	1074011	1074460	1	potassium binding protein Kbp
1073287	1127051	53764	IslandPath-DIMOB		csiR	MFPCIJ_05470	1074461	1075123	-1	DNA-binding transcriptional regulator CsiR
1073287	1127051	53764	IslandPath-DIMOB		gabP	MFPCIJ_05475	1075144	1076544	-1	GABA permease
1073287	1127051	53764	IslandPath-DIMOB		gabT	MFPCIJ_05480	1076782	1078062	-1	4-aminobutyrate--2-oxoglutarate transaminase
1073287	1127051	53764	IslandPath-DIMOB		gabD	MFPCIJ_05485	1078076	1079524	-1	NADP-dependent succinate-semialdehyde dehydrogenase
1073287	1127051	53764	IslandPath-DIMOB		lhgO	MFPCIJ_05490	1079547	1080815	-1	L-2-hydroxyglutarate oxidase
1073287	1127051	53764	IslandPath-DIMOB		glaH	MFPCIJ_05495	1080835	1081812	-1	glutarate dioxygenase GlaH
1073287	1127051	53764	IslandPath-DIMOB			MFPCIJ_05500	1082559	1083350	-1	Alpha-amylase
1073287	1127051	53764	IslandPath-DIMOB		ygaQ	MFPCIJ_05505	1083363	1084049	-1	Putative uncharacterized protein YgaQ
1073287	1127051	53764	IslandPath-DIMOB			MFPCIJ_05510	1084068	1084400	-1	Alpha-amylase
1073287	1127051	53764	IslandPath-DIMOB		ypjC	MFPCIJ_05520	1085786	1086268	1	Protein YpjC
1073287	1127051	53764	IslandPath-DIMOB		ypjC	MFPCIJ_05525	1086368	1087159	1	Protein YpjC
1073287	1127051	53764	IslandPath-DIMOB		ypjA	MFPCIJ_05530	1088071	1092651	1	adhesin-like autotransporter YpjA/EhaD
1073287	1127051	53764	IslandPath-DIMOB			MFPCIJ_05535	1092989	1094509	-1	Restriction endonuclease
1073287	1127051	53764	IslandPath-DIMOB		xerD	MFPCIJ_05540	1094522	1095535	-1	Site-specific recombinase XerD
1073287	1127051	53764	IslandPath-DIMOB			MFPCIJ_05545	1095537	1096169	-1	Bacteriophage CI repressor protein
1073287	1127051	53764	IslandPath-DIMOB			MFPCIJ_05550	1096289	1096537	1	Rha family transcriptional regulator
1073287	1127051	53764	IslandPath-DIMOB			MFPCIJ_05555	1096570	1097079	1	Protein ORFb in retron Ec67
1073287	1127051	53764	IslandPath-DIMOB			MFPCIJ_05560	1097087	1097287	1	DUF2724 domain-containing protein
1073287	1127051	53764	IslandPath-DIMOB			MFPCIJ_05565	1097251	1097592	1	Protein ORFc in retron Ec67
1073287	1127051	53764	IslandPath-DIMOB			MFPCIJ_05570	1097660	1097893	1	DUF2732 domain-containing protein
1073287	1127051	53764	IslandPath-DIMOB		dksA	MFPCIJ_05575	1097893	1098120	1	RNA polymerase-binding transcription factor DksA
1073287	1127051	53764	IslandPath-DIMOB			MFPCIJ_05580	1098117	1098974	1	Site-specific DNA-methyltransferase (adenine-specific)
1073287	1127051	53764	IslandPath-DIMOB			MFPCIJ_05585	1098971	1101385	1	replication endonuclease
1073287	1127051	53764	IslandPath-DIMOB			MFPCIJ_05590	1101539	1101727	1	Levan regulatory protein
1073287	1127051	53764	IslandPath-DIMOB			MFPCIJ_05595	1101738	1101971	1	DinI-like protein in retron Ec67
1073287	1127051	53764	IslandPath-DIMOB			MFPCIJ_05600	1102285	1104225	1	Rad50/SbcC-type AAA domain-containing protein
1073287	1127051	53764	IslandPath-DIMOB			MFPCIJ_05605	1104251	1105279	-1	phage portal protein
1073287	1127051	53764	IslandPath-DIMOB		yjcR	MFPCIJ_05610	1105279	1107045	-1	Uncharacterized conserved protein YjcR, contains N-terminal HTH domain
1073287	1127051	53764	IslandPath-DIMOB			MFPCIJ_05615	1107188	1108021	1	GPO family capsid scaffolding protein
1073287	1127051	53764	IslandPath-DIMOB			MFPCIJ_05620	1108038	1109096	1	phage major capsid protein, P2 family
1073287	1127051	53764	IslandPath-DIMOB			MFPCIJ_05625	1109100	1109750	1	Terminase endonuclease subunit
1073287	1127051	53764	IslandPath-DIMOB			MFPCIJ_05630	1109846	1110310	1	Head completion/stabilization protein
1073287	1127051	53764	IslandPath-DIMOB		gpX	MFPCIJ_05635	1110310	1110513	1	P2-like prophage tail protein X
1073287	1127051	53764	IslandPath-DIMOB			MFPCIJ_05640	1110517	1110732	1	Secretory protein
1073287	1127051	53764	IslandPath-DIMOB		rrrD	MFPCIJ_05645	1110713	1111225	1	Phage-related lysozyme (muramidase), GH24 family
1073287	1127051	53764	IslandPath-DIMOB			MFPCIJ_05650	1111227	1111604	1	Inner membrane protein
1073287	1127051	53764	IslandPath-DIMOB		lysB	MFPCIJ_05655	1111601	1112029	1	Rz-like lysis system protein LysB
1073287	1127051	53764	IslandPath-DIMOB			MFPCIJ_05660	1112125	1112556	1	Phage tail protein
1073287	1127051	53764	IslandPath-DIMOB			MFPCIJ_05665	1112549	1112995	1	phage virion morphogenesis protein
1073287	1127051	53764	IslandPath-DIMOB		gpV	MFPCIJ_05670	1113064	1113642	1	Phage P2 baseplate assembly protein gpV
1073287	1127051	53764	IslandPath-DIMOB			MFPCIJ_05675	1113639	1113998	1	Phage baseplate assembly protein W
1073287	1127051	53764	IslandPath-DIMOB			MFPCIJ_05680	1113985	1114893	1	Phage-related baseplate assembly protein
1073287	1127051	53764	IslandPath-DIMOB		gpI	MFPCIJ_05685	1114886	1115491	1	phage tail protein I
1073287	1127051	53764	IslandPath-DIMOB			MFPCIJ_05690	1115488	1116972	1	Phage tail protein
1073287	1127051	53764	IslandPath-DIMOB			MFPCIJ_05695	1116975	1117208	1	hypothetical protein
1073287	1127051	53764	IslandPath-DIMOB			MFPCIJ_05700	1117189	1117653	-1	Phage tail protein
1073287	1127051	53764	IslandPath-DIMOB		tnpA	MFPCIJ_05705	1117715	1118056	1	IS66-like element accessory protein TnpA
1073287	1127051	53764	IslandPath-DIMOB		tnpB	MFPCIJ_05710	1118053	1118400	1	IS66 family insertion sequence element accessory protein TnpB
1073287	1127051	53764	IslandPath-DIMOB		tnp	MFPCIJ_05715	1118449	1119984	1	IS66 family ISEc22 transposase
1073287	1127051	53764	IslandPath-DIMOB			MFPCIJ_05720	1120065	1120355	-1	hypothetical protein
1073287	1127051	53764	IslandPath-DIMOB		spoIVCA	MFPCIJ_05725	1120602	1121168	1	Site-specific DNA recombinase SpoIVCA/DNA invertase PinE
1073287	1127051	53764	IslandPath-DIMOB			MFPCIJ_05730	1121311	1122483	1	Phage tail sheath protein FI
1073287	1127051	53764	IslandPath-DIMOB			MFPCIJ_05735	1122493	1123008	1	phage major tail tube protein
1073287	1127051	53764	IslandPath-DIMOB			MFPCIJ_05740	1123063	1123365	1	Phage tail assembly protein
1073287	1127051	53764	IslandPath-DIMOB			MFPCIJ_05745	1123492	1126569	1	Phage-related tail protein
1073287	1127051	53764	IslandPath-DIMOB			MFPCIJ_05750	1126566	1127051	1	Phage protein U
1073287	1127051	53764	IslandPath-DIMOB		gpD	MFPCIJ_05755	1127048	1128148	1	Phage protein D
1256763	1281592	24829	IslandPath-DIMOB		repA	MFPCIJ_06430	1255949	1256776	1	RecA-family ATPase
1256763	1281592	24829	IslandPath-DIMOB			MFPCIJ_06435	1256763	1257644	1	Replication protein C
1256763	1281592	24829	IslandPath-DIMOB		stbC1	MFPCIJ_06440	1258677	1258865	1	Plasmid stability protein StbC1, contains ribbon-helix-helix domain
1256763	1281592	24829	IslandPath-DIMOB		trbJ	MFPCIJ_06445	1259006	1259785	1	P-type conjugative transfer protein TrbJ
1256763	1281592	24829	IslandPath-DIMOB		trbK	MFPCIJ_06450	1259798	1260034	1	entry exclusion lipoprotein TrbK
1256763	1281592	24829	IslandPath-DIMOB		trbL	MFPCIJ_06455	1260045	1261472	1	P-type conjugative transfer protein TrbL
1256763	1281592	24829	IslandPath-DIMOB			MFPCIJ_06460	1261477	1261725	1	Phage tail protein
1256763	1281592	24829	IslandPath-DIMOB			MFPCIJ_06470	1261789	1262013	1	Type I toxin-antitoxin system ptaRNA1 family toxin
1256763	1281592	24829	IslandPath-DIMOB			MFPCIJ_06475	1262050	1262253	-1	Transcriptional regulator
1256763	1281592	24829	IslandPath-DIMOB		arsB	MFPCIJ_06480	1262368	1263435	-1	ACR3 family arsenite efflux transporter
1256763	1281592	24829	IslandPath-DIMOB		wzb	MFPCIJ_06485	1263432	1263938	-1	Protein-tyrosine-phosphatase
1256763	1281592	24829	IslandPath-DIMOB		arsH	MFPCIJ_06490	1263935	1264702	-1	arsenical resistance protein ArsH
1256763	1281592	24829	IslandPath-DIMOB		arsR	MFPCIJ_06495	1264699	1265031	-1	DNA-binding transcriptional regulator, ArsR family
1256763	1281592	24829	IslandPath-DIMOB		spoIVCA	MFPCIJ_06500	1265179	1265916	1	Site-specific DNA recombinase SpoIVCA/DNA invertase PinE
1256763	1281592	24829	IslandPath-DIMOB			MFPCIJ_06505	1265913	1266137	1	Transposase
1256763	1281592	24829	IslandPath-DIMOB			MFPCIJ_06510	1266348	1267841	1	IS91-like element ISVsa3 family transposase
1256763	1281592	24829	IslandPath-DIMOB			MFPCIJ_06515	1267935	1268756	1	DUF3363 domain-containing protein
1256763	1281592	24829	IslandPath-DIMOB		floR	MFPCIJ_06520	1268973	1270187	1	chloramphenicol/florfenicol efflux MFS transporter FloR
1256763	1281592	24829	IslandPath-DIMOB		lysR	MFPCIJ_06525	1270215	1270520	1	DNA-binding transcriptional regulator, LysR family
1256763	1281592	24829	IslandPath-DIMOB		tetA	MFPCIJ_06530	1270632	1270856	1	TetA
1256763	1281592	24829	IslandPath-DIMOB		tet(A)	MFPCIJ_06535	1270787	1271986	-1	tetracycline efflux MFS transporter Tet(A)
1256763	1281592	24829	IslandPath-DIMOB		tetR(A)	MFPCIJ_06540	1272065	1272742	1	tetracycline resistance transcriptional repressor TetR(A)
1256763	1281592	24829	IslandPath-DIMOB			MFPCIJ_06545	1272774	1273016	-1	Relaxase/helicase
1256763	1281592	24829	IslandPath-DIMOB		aph(6)-Id	MFPCIJ_06550	1273322	1273951	-1	aminoglycoside O-phosphotransferase APH(6)-Id
1256763	1281592	24829	IslandPath-DIMOB		tnp	MFPCIJ_06555	1274114	1274818	1	IS6 family IS15DIV transposase
1256763	1281592	24829	IslandPath-DIMOB		mph(A)	MFPCIJ_06560	1274940	1275845	1	Mph(A) family macrolide 2'-phosphotransferase
1256763	1281592	24829	IslandPath-DIMOB			MFPCIJ_06565	1275842	1277080	1	Hydrophobic protein
1256763	1281592	24829	IslandPath-DIMOB		acrR	MFPCIJ_06570	1277080	1277664	1	DNA-binding protein, AcrR family, includes nucleoid occlusion protein SlmA
1256763	1281592	24829	IslandPath-DIMOB		tnp	MFPCIJ_06575	1278157	1278921	-1	IS6-like element IS6100 family transposase
1256763	1281592	24829	IslandPath-DIMOB		tnpM	MFPCIJ_06580	1279124	1279324	-1	Transposon Tn21 modulator protein
1256763	1281592	24829	IslandPath-DIMOB		intI1	MFPCIJ_06585	1279677	1280690	-1	class 1 integron integrase IntI1
1256763	1281592	24829	IslandPath-DIMOB		aac(6')-Ib	MFPCIJ_06590	1280792	1281424	1	AAC(6')-Ib family aminoglycoside 6'-N-acetyltransferase
1256763	1281592	24829	IslandPath-DIMOB			MFPCIJ_06595	1281563	1281592	1	CmlA1-like leader peptide
1289444	1318429	28985	IslandPath-DIMOB		putA1	MFPCIJ_06650	1289444	1289722	1	putative transcriptional regulator, contains ribbon-helix-helix (RHH_1) domain
1289444	1318429	28985	IslandPath-DIMOB		parE	MFPCIJ_06655	1289722	1289997	1	Plasmid stabilization system protein ParE
1289444	1318429	28985	IslandPath-DIMOB			MFPCIJ_06660	1290047	1290424	-1	IS1 family transposase
1289444	1318429	28985	IslandPath-DIMOB		insB	MFPCIJ_06665	1290496	1290711	1	InsB
1289444	1318429	28985	IslandPath-DIMOB			MFPCIJ_06670	1291199	1291534	-1	Colicin 1A immunity protein
1289444	1318429	28985	IslandPath-DIMOB			MFPCIJ_06675	1291663	1292010	1	Inner membrane protein
1289444	1318429	28985	IslandPath-DIMOB		tnp	MFPCIJ_06680	1292097	1292801	-1	IS6 family IS15DIV transposase
1289444	1318429	28985	IslandPath-DIMOB			MFPCIJ_06685	1292877	1293350	1	DNA invertase
1289444	1318429	28985	IslandPath-DIMOB			MFPCIJ_06690	1293427	1294818	1	SIR2-like domain-containing protein
1289444	1318429	28985	IslandPath-DIMOB		herA	MFPCIJ_06695	1294815	1296887	1	Helicase HerA central domain-containing protein
1289444	1318429	28985	IslandPath-DIMOB		herA	MFPCIJ_06700	1296939	1297052	1	Helicase HerA central domain-containing protein
1289444	1318429	28985	IslandPath-DIMOB		ydfA	MFPCIJ_06705	1297077	1297316	-1	YdfA protein
1289444	1318429	28985	IslandPath-DIMOB		tnpA	MFPCIJ_06710	1297514	1298161	1	IS66-like element accessory protein TnpA
1289444	1318429	28985	IslandPath-DIMOB		tnpB	MFPCIJ_06715	1298161	1298508	1	IS66 family insertion sequence element accessory protein TnpB
1289444	1318429	28985	IslandPath-DIMOB		tnp	MFPCIJ_06720	1298528	1300099	1	IS66 family ISCro1 transposase
1289444	1318429	28985	IslandPath-DIMOB			MFPCIJ_06725	1300298	1300789	1	pEK499-p136 HEPN domain-containing protein
1289444	1318429	28985	IslandPath-DIMOB		faeH	MFPCIJ_06730	1300801	1301559	1	K88 minor fimbrial subunit faeH
1289444	1318429	28985	IslandPath-DIMOB			MFPCIJ_06735	1301556	1301684	1	hypothetical protein
1289444	1318429	28985	IslandPath-DIMOB			MFPCIJ_06740	1301781	1303373	1	NERD domain-containing protein
1289444	1318429	28985	IslandPath-DIMOB			MFPCIJ_06745	1303408	1304532	1	DUF4238 domain-containing protein
1289444	1318429	28985	IslandPath-DIMOB		korC	MFPCIJ_06750	1304532	1304822	1	KorC
1289444	1318429	28985	IslandPath-DIMOB		bcsF	MFPCIJ_06755	1304812	1305009	-1	Cellulose biosynthesis protein BcsF
1289444	1318429	28985	IslandPath-DIMOB			MFPCIJ_06760	1305395	1306255	1	DUF4238 domain-containing protein
1289444	1318429	28985	IslandPath-DIMOB		tnp	MFPCIJ_06765	1306302	1307006	1	IS6 family IS15 transposase
1289444	1318429	28985	IslandPath-DIMOB			MFPCIJ_06770	1307040	1307960	-1	IS4 family transposase
1289444	1318429	28985	IslandPath-DIMOB		aac(3)-IId	MFPCIJ_06780	1308103	1308963	1	aminoglycoside N-acetyltransferase AAC(3)-IId
1289444	1318429	28985	IslandPath-DIMOB			MFPCIJ_06785	1308976	1309518	1	Tunicamycin resistance protein
1289444	1318429	28985	IslandPath-DIMOB			MFPCIJ_06795	1310215	1310442	1	hypothetical protein
1289444	1318429	28985	IslandPath-DIMOB			MFPCIJ_06800	1310493	1311620	1	Protein NO VEIN C-terminal domain-containing protein
1289444	1318429	28985	IslandPath-DIMOB		tnp	MFPCIJ_06805	1311657	1312361	1	IS6 family IS15DIV transposase
1289444	1318429	28985	IslandPath-DIMOB			MFPCIJ_06810	1312498	1313061	1	winged helix family transcriptional regulator
1289444	1318429	28985	IslandPath-DIMOB			MFPCIJ_06815	1313061	1313579	1	FidL-like membrane protein
1289444	1318429	28985	IslandPath-DIMOB		fosA3	MFPCIJ_06820	1313584	1314000	-1	fosfomycin resistance glutathione transferase FosA3
1289444	1318429	28985	IslandPath-DIMOB		tnp	MFPCIJ_06825	1314386	1315090	1	IS6 family IS15DIV transposase
1289444	1318429	28985	IslandPath-DIMOB			MFPCIJ_06830	1315124	1315615	-1	hypothetical protein
1289444	1318429	28985	IslandPath-DIMOB		spoIVCA	MFPCIJ_06835	1315722	1316459	1	Site-specific DNA recombinase SpoIVCA/DNA invertase PinE
1289444	1318429	28985	IslandPath-DIMOB			MFPCIJ_06840	1316456	1316680	1	Transposase
1289444	1318429	28985	IslandPath-DIMOB		yfgI	MFPCIJ_06845	1316872	1317411	-1	Uncharacterized protein YfgI
1289444	1318429	28985	IslandPath-DIMOB		yfgH	MFPCIJ_06850	1317427	1317942	-1	Uncharacterized lipoprotein YfgH
1289444	1318429	28985	IslandPath-DIMOB		yfgG	MFPCIJ_06855	1318256	1318429	-1	Uncharacterized protein YfgG
1796154	1829293	33139	IslandPath-DIMOB		insB	MFPCIJ_09110	1796154	1796447	-1	Transposase and inactivated derivatives, IS1 family
1796154	1829293	33139	IslandPath-DIMOB		tnp	MFPCIJ_09115	1796576	1796851	-1	IS1 family transposase ORF A
1796154	1829293	33139	IslandPath-DIMOB			MFPCIJ_09120	1797428	1798867	1	capsule assembly Wzi family protein
1796154	1829293	33139	IslandPath-DIMOB		wza	MFPCIJ_09125	1799012	1800148	1	polysaccharide export protein
1796154	1829293	33139	IslandPath-DIMOB			MFPCIJ_09130	1800148	1800582	1	protein-tyrosine-phosphatase
1796154	1829293	33139	IslandPath-DIMOB			MFPCIJ_09135	1800600	1802771	1	Tyrosine-protein kinase
1796154	1829293	33139	IslandPath-DIMOB			MFPCIJ_09140	1802868	1804295	1	Undecaprenolphosphate hexose-1-P transferase
1796154	1829293	33139	IslandPath-DIMOB			MFPCIJ_09145	1804321	1805241	1	Putative rhamnosyltransferase
1796154	1829293	33139	IslandPath-DIMOB			MFPCIJ_09150	1805357	1806637	1	Putative polysaccharide repeat unit polymerase
1796154	1829293	33139	IslandPath-DIMOB			MFPCIJ_09155	1806634	1807851	1	Putative polysaccharide biosynthesis protein
1796154	1829293	33139	IslandPath-DIMOB			MFPCIJ_09160	1807844	1808959	1	Polysaccharide pyruvyl transferase
1796154	1829293	33139	IslandPath-DIMOB			MFPCIJ_09165	1808956	1810086	1	Glycosyltransferase
1796154	1829293	33139	IslandPath-DIMOB			MFPCIJ_09170	1810148	1810441	1	hypothetical protein
1796154	1829293	33139	IslandPath-DIMOB			MFPCIJ_09175	1810492	1810983	1	hypothetical protein
1796154	1829293	33139	IslandPath-DIMOB			MFPCIJ_09180	1811289	1811993	1	hypothetical protein
1796154	1829293	33139	IslandPath-DIMOB			MFPCIJ_09185	1812056	1812193	1	hypothetical protein
1796154	1829293	33139	IslandPath-DIMOB		tnp	MFPCIJ_09190	1812519	1813022	1	IS1 family IS1S transposase ORF B
1796154	1829293	33139	IslandPath-DIMOB		gndA	MFPCIJ_09195	1813152	1814558	1	NADP-dependent phosphogluconate dehydrogenase
1796154	1829293	33139	IslandPath-DIMOB		tnp	MFPCIJ_09200	1814684	1814959	1	IS1 family IS1X2 transposase ORF A
1796154	1829293	33139	IslandPath-DIMOB			MFPCIJ_09205	1815004	1815381	1	IS1 family transposase
1796154	1829293	33139	IslandPath-DIMOB		rffG	MFPCIJ_09210	1815554	1816618	1	dTDP-glucose 4,6-dehydratase
1796154	1829293	33139	IslandPath-DIMOB		rfbA	MFPCIJ_09215	1816632	1817501	1	glucose-1-phosphate thymidylyltransferase RfbA
1796154	1829293	33139	IslandPath-DIMOB		rfbD	MFPCIJ_09220	1817533	1818423	1	dTDP-4-dehydrorhamnose reductase
1796154	1829293	33139	IslandPath-DIMOB		rfbC	MFPCIJ_09225	1818438	1818992	1	dTDP-4-dehydrorhamnose 3,5-epimerase
1796154	1829293	33139	IslandPath-DIMOB		ugd	MFPCIJ_09230	1819171	1820337	1	UDP-glucose 6-dehydrogenase
1796154	1829293	33139	IslandPath-DIMOB		insB	MFPCIJ_09235	1820801	1821016	-1	InsB
1796154	1829293	33139	IslandPath-DIMOB		tnp	MFPCIJ_09240	1821088	1821465	1	IS1 family IS1SD transposase ORF B
1796154	1829293	33139	IslandPath-DIMOB			MFPCIJ_09245	1821467	1822525	1	Phosphomannomutase dehydrogenase
1796154	1829293	33139	IslandPath-DIMOB		wzm	MFPCIJ_09250	1822531	1823316	1	O9 family O-antigen export ABC transporter permease subunit
1796154	1829293	33139	IslandPath-DIMOB		wzt	MFPCIJ_09255	1823319	1824614	1	O9 family O-antigen export ABC transporter ATP-binding subunit
1796154	1829293	33139	IslandPath-DIMOB		wbdD	MFPCIJ_09260	1824634	1826760	1	O-antigen chain terminator bifunctional methyltransferase/kinase WbdD
1796154	1829293	33139	IslandPath-DIMOB		rfaB	MFPCIJ_09265	1826771	1829293	1	polymannosyl GlcNAc-diphospho-ditrans,octacis-undecaprenol 2,3-alpha-mannosylpolymerase WbdA
1849510	1857173	7663	IslandPath-DIMOB		yeeX	MFPCIJ_09395	1849510	1849839	1	DUF496 domain-containing protein
1849510	1857173	7663	IslandPath-DIMOB		yeeW	MFPCIJ_09400	1850737	1850931	-1	Protein YeeW
1849510	1857173	7663	IslandPath-DIMOB		cbtA	MFPCIJ_09405	1850928	1851302	-1	type IV toxin-antitoxin system toxin CbtA
1849510	1857173	7663	IslandPath-DIMOB		yeeU	MFPCIJ_09410	1851391	1851759	-1	Type IV toxin-antitoxin system YeeU family antitoxin
1849510	1857173	7663	IslandPath-DIMOB			MFPCIJ_09415	1851839	1852060	-1	DUF987 domain-containing protein
1849510	1857173	7663	IslandPath-DIMOB		radC	MFPCIJ_09420	1852123	1852599	-1	DNA repair protein RadC, contains a helix-hairpin-helix DNA-binding motif
1849510	1857173	7663	IslandPath-DIMOB			MFPCIJ_09425	1852615	1853094	-1	Anti-restriction protein
1849510	1857173	7663	IslandPath-DIMOB			MFPCIJ_09430	1853176	1853997	-1	Aec71
1849510	1857173	7663	IslandPath-DIMOB			MFPCIJ_09435	1854218	1854487	-1	Phospholipase
1849510	1857173	7663	IslandPath-DIMOB		tnp	MFPCIJ_09440	1854566	1854943	-1	IS1 family IS1SD transposase ORF B
1849510	1857173	7663	IslandPath-DIMOB		tnp	MFPCIJ_09445	1854988	1855263	-1	IS1 family IS1A transposase ORF A
1849510	1857173	7663	IslandPath-DIMOB		cobU	MFPCIJ_09450	1855891	1856433	1	bifunctional adenosylcobinamide kinase/adenosylcobinamide-phosphate guanylyltransferase
1849510	1857173	7663	IslandPath-DIMOB		cobS	MFPCIJ_09455	1856430	1857173	1	adenosylcobinamide-GDP ribazoletransferase
1945229	1951872	6643	IslandPath-DIMOB			MFPCIJ_09940	1945229	1946062	1	Capsid-scaffolding protein
1945229	1951872	6643	IslandPath-DIMOB			MFPCIJ_09945	1946086	1947135	1	phage major capsid protein, P2 family
1945229	1951872	6643	IslandPath-DIMOB			MFPCIJ_09950	1947182	1947910	1	phage terminase small subunit
1945229	1951872	6643	IslandPath-DIMOB			MFPCIJ_09955	1948150	1948647	1	Head completion/stabilization protein
1945229	1951872	6643	IslandPath-DIMOB			MFPCIJ_09960	1948647	1948847	1	Phage tail protein
1945229	1951872	6643	IslandPath-DIMOB			MFPCIJ_09965	1948838	1949119	1	Phage protein
1945229	1951872	6643	IslandPath-DIMOB			MFPCIJ_09970	1949116	1949667	1	Lysozyme
1945229	1951872	6643	IslandPath-DIMOB			MFPCIJ_09975	1949664	1950059	1	DUF2570 domain-containing protein
1945229	1951872	6643	IslandPath-DIMOB			MFPCIJ_09980	1950201	1950650	1	Phage tail protein
1945229	1951872	6643	IslandPath-DIMOB			MFPCIJ_09985	1950647	1951288	1	phage virion morphogenesis protein
1945229	1951872	6643	IslandPath-DIMOB			MFPCIJ_09990	1951288	1951872	1	Phage P2 baseplate assembly protein gpV
1945229	1951872	6643	IslandPath-DIMOB			MFPCIJ_09995	1951869	1952237	1	Baseplate assembly protein
2307483	2352115	44632	IslandPath-DIMOB			MFPCIJ_11870	2307483	2307647	1	hypothetical protein
2307483	2352115	44632	IslandPath-DIMOB		ydfC	MFPCIJ_11875	2307651	2307869	-1	Uncharacterized protein YdfC
2307483	2352115	44632	IslandPath-DIMOB		ydfB	MFPCIJ_11880	2307899	2308027	-1	Uncharacterized protein YdfB
2307483	2352115	44632	IslandPath-DIMOB		ydfA	MFPCIJ_11885	2308029	2308184	-1	Uncharacterized protein YdfA
2307483	2352115	44632	IslandPath-DIMOB		dicA	MFPCIJ_11890	2308351	2308758	-1	DNA-binding transcriptional dual regulator DicA
2307483	2352115	44632	IslandPath-DIMOB		dicC	MFPCIJ_11895	2308842	2309072	1	dicB transcriptional regulator DicC
2307483	2352115	44632	IslandPath-DIMOB		ydaT	MFPCIJ_11900	2309056	2309577	1	Bacterial toxin YdaT domain-containing protein
2307483	2352115	44632	IslandPath-DIMOB			MFPCIJ_11905	2309558	2310523	1	Phage O protein
2307483	2352115	44632	IslandPath-DIMOB			MFPCIJ_11910	2310564	2310986	1	Bacteriophage protein
2307483	2352115	44632	IslandPath-DIMOB			MFPCIJ_11915	2310983	2311339	1	Class I SAM-dependent methyltransferase
2307483	2352115	44632	IslandPath-DIMOB		tnp	MFPCIJ_11920	2311859	2313394	-1	IS66 family ISEc22 transposase
2307483	2352115	44632	IslandPath-DIMOB		tnpB	MFPCIJ_11925	2313443	2313790	-1	IS66 family insertion sequence element accessory protein TnpB
2307483	2352115	44632	IslandPath-DIMOB		insE	MFPCIJ_11930	2313787	2314191	-1	Transposase InsE and inactivated derivatives
2307483	2352115	44632	IslandPath-DIMOB			MFPCIJ_11935	2314955	2315134	1	Membrane protein
2307483	2352115	44632	IslandPath-DIMOB			MFPCIJ_11940	2315109	2315291	-1	hypothetical protein
2307483	2352115	44632	IslandPath-DIMOB		tnp	MFPCIJ_11950	2315469	2316782	1	ISNCY family ISEsa1 transposase
2307483	2352115	44632	IslandPath-DIMOB		flxA	MFPCIJ_11955	2317219	2317551	-1	Protein FlxA
2307483	2352115	44632	IslandPath-DIMOB		relB	MFPCIJ_11960	2318084	2318323	1	type II toxin-antitoxin system antitoxin RelB
2307483	2352115	44632	IslandPath-DIMOB		relE	MFPCIJ_11965	2318323	2318610	1	type II toxin-antitoxin system mRNA interferase RelE
2307483	2352115	44632	IslandPath-DIMOB		hokD	MFPCIJ_11970	2318682	2318837	1	type I toxin-antitoxin system toxin HokD
2307483	2352115	44632	IslandPath-DIMOB		rem	MFPCIJ_11975	2319054	2319305	1	Uncharacterized protein Rem
2307483	2352115	44632	IslandPath-DIMOB		ydfU	MFPCIJ_11980	2319652	2320701	1	Uncharacterized protein YdfU
2307483	2352115	44632	IslandPath-DIMOB			MFPCIJ_11985	2320715	2321206	1	Lambdoid prophage Qin antitermination protein Q-like protein
2307483	2352115	44632	IslandPath-DIMOB		tnp	MFPCIJ_11990	2321644	2321937	1	IS1 family transposase
2307483	2352115	44632	IslandPath-DIMOB			MFPCIJ_11995	2322123	2322242	-1	hypothetical protein
2307483	2352115	44632	IslandPath-DIMOB		essD	MFPCIJ_12000	2322284	2322490	1	phage lysis protein EssD
2307483	2352115	44632	IslandPath-DIMOB		ydfR	MFPCIJ_12005	2322495	2322806	1	Uncharacterized protein YdfR
2307483	2352115	44632	IslandPath-DIMOB		rrrQ	MFPCIJ_12010	2322803	2323336	1	putative prophage lysozyme
2307483	2352115	44632	IslandPath-DIMOB		rzpQ	MFPCIJ_12015	2323333	2323830	1	Uncharacterized protein RzpQ
2307483	2352115	44632	IslandPath-DIMOB		cspI	MFPCIJ_12020	2324193	2324405	1	cold shock protein CspI
2307483	2352115	44632	IslandPath-DIMOB		ynfR	MFPCIJ_12025	2324607	2324672	1	Protein YnfR
2307483	2352115	44632	IslandPath-DIMOB		gnsB	MFPCIJ_12030	2325079	2325252	1	Protein GnsB
2307483	2352115	44632	IslandPath-DIMOB		ydfO	MFPCIJ_12035	2325404	2325814	-1	Uncharacterized protein YdfO
2307483	2352115	44632	IslandPath-DIMOB		nu1	MFPCIJ_12040	2326494	2327039	1	DNA-packaging protein
2307483	2352115	44632	IslandPath-DIMOB		gpA1	MFPCIJ_12045	2327014	2328939	1	Phage terminase, large subunit GpA
2307483	2352115	44632	IslandPath-DIMOB			MFPCIJ_12050	2328936	2329142	1	Head completion protein
2307483	2352115	44632	IslandPath-DIMOB			MFPCIJ_12055	2329139	2330740	1	phage portal protein
2307483	2352115	44632	IslandPath-DIMOB			MFPCIJ_12060	2330721	2332040	1	Capsid assembly protease C
2307483	2352115	44632	IslandPath-DIMOB			MFPCIJ_12065	2332050	2332382	1	Head decoration protein
2307483	2352115	44632	IslandPath-DIMOB			MFPCIJ_12070	2332439	2333464	1	Major capsid protein
2307483	2352115	44632	IslandPath-DIMOB			MFPCIJ_12075	2333506	2333904	1	DNA-packaging protein FI
2307483	2352115	44632	IslandPath-DIMOB		fII	MFPCIJ_12080	2333916	2334269	1	Head-tail connector protein FII
2307483	2352115	44632	IslandPath-DIMOB			MFPCIJ_12085	2334281	2334859	1	Tail completion protein Z
2307483	2352115	44632	IslandPath-DIMOB			MFPCIJ_12090	2334856	2335251	1	Tail tube terminator protein
2307483	2352115	44632	IslandPath-DIMOB			MFPCIJ_12095	2335259	2335999	1	Tail tube protein
2307483	2352115	44632	IslandPath-DIMOB			MFPCIJ_12100	2336015	2336437	1	phage minor tail protein G
2307483	2352115	44632	IslandPath-DIMOB			MFPCIJ_12105	2336419	2336853	1	phage tail assembly protein T
2307483	2352115	44632	IslandPath-DIMOB			MFPCIJ_12110	2336846	2339407	1	Tape measure protein
2307483	2352115	44632	IslandPath-DIMOB			MFPCIJ_12115	2339404	2339733	1	Tail tip protein M
2307483	2352115	44632	IslandPath-DIMOB			MFPCIJ_12120	2339733	2340431	1	phage minor tail protein L
2307483	2352115	44632	IslandPath-DIMOB			MFPCIJ_12125	2340437	2341180	1	Tail tip assembly protein K
2307483	2352115	44632	IslandPath-DIMOB			MFPCIJ_12130	2341177	2341749	1	Phage-related protein, tail assembly protein I
2307483	2352115	44632	IslandPath-DIMOB			MFPCIJ_12135	2341810	2345307	1	Host specificity protein J
2307483	2352115	44632	IslandPath-DIMOB		lomR	MFPCIJ_12140	2345377	2345976	1	Opacity protein LomR and related surface antigens
2307483	2352115	44632	IslandPath-DIMOB			MFPCIJ_12145	2346538	2347275	-1	Phage tail fiber protein
2307483	2352115	44632	IslandPath-DIMOB			MFPCIJ_12150	2347406	2348218	1	Side tail fiber protein lambdoid prophage Qin-like protein
2307483	2352115	44632	IslandPath-DIMOB		tnp	MFPCIJ_12155	2348372	2349943	-1	IS66 family ISCro1 transposase
2307483	2352115	44632	IslandPath-DIMOB		tnpB	MFPCIJ_12160	2349963	2350310	-1	IS66 family insertion sequence element accessory protein TnpB
2307483	2352115	44632	IslandPath-DIMOB		tnpA	MFPCIJ_12165	2350310	2350957	-1	IS66-like element accessory protein TnpA
2307483	2352115	44632	IslandPath-DIMOB		tnp	MFPCIJ_12170	2351040	2351819	-1	IS3 family transposase ORF B
2307483	2352115	44632	IslandPath-DIMOB		tnp	MFPCIJ_12175	2351816	2352115	-1	IS3 family IS3 transposase ORF A
3211338	3221869	10531	IslandPath-DIMOB		ybfD	MFPCIJ_16375	3211338	3212099	-1	ISAs1 family transposase
3211338	3221869	10531	IslandPath-DIMOB		tnp	MFPCIJ_16380	3212230	3213273	-1	ISAs1 family ISEc1 transposase
3211338	3221869	10531	IslandPath-DIMOB		ybfQ	MFPCIJ_16385	3213492	3213746	-1	Inactive transposase YbfQ
3211338	3221869	10531	IslandPath-DIMOB		ybfC	MFPCIJ_16390	3213972	3214541	-1	Uncharacterized protein YbfC
3211338	3221869	10531	IslandPath-DIMOB		rhsA	MFPCIJ_16395	3214538	3215341	-1	RHS element core protein
3211338	3221869	10531	IslandPath-DIMOB		tnp	MFPCIJ_16400	3215475	3216341	-1	IS3 family IS3 transposase ORF B
3211338	3221869	10531	IslandPath-DIMOB		tnp	MFPCIJ_16405	3216338	3216637	-1	IS3 family IS3 transposase ORF A
3211338	3221869	10531	IslandPath-DIMOB			MFPCIJ_16410	3216684	3217232	-1	hypothetical protein
3211338	3221869	10531	IslandPath-DIMOB		ybfB	MFPCIJ_16415	3217350	3217676	-1	Uncharacterized protein YbfB
3211338	3221869	10531	IslandPath-DIMOB		rhsC	MFPCIJ_16420	3217676	3221869	-1	rhs element protein RhsC
3345193	3358282	13089	IslandPath-DIMOB			MFPCIJ_17060	3345193	3345684	-1	GNAT family N-acetyltransferase
3345193	3358282	13089	IslandPath-DIMOB			MFPCIJ_17065	3345855	3346106	-1	Transcriptional regulator
3345193	3358282	13089	IslandPath-DIMOB		tnp	MFPCIJ_17075	3346756	3347679	1	IS5 family IS903B transposase
3345193	3358282	13089	IslandPath-DIMOB			MFPCIJ_17080	3347705	3347806	-1	hypothetical protein
3345193	3358282	13089	IslandPath-DIMOB			MFPCIJ_17085	3347897	3349978	-1	Putative glycosyltransferase
3345193	3358282	13089	IslandPath-DIMOB			MFPCIJ_17090	3349982	3351172	-1	Class I SAM-dependent methyltransferase
3345193	3358282	13089	IslandPath-DIMOB			MFPCIJ_17095	3351220	3352374	-1	N, N'-diacetylbacillosaminyl-diphospho-undecaprenol alpha-1,3-N-acetylgalactosaminyltransferase
3345193	3358282	13089	IslandPath-DIMOB			MFPCIJ_17100	3352384	3353415	-1	N-acetylgalactosamine-N, N'-diacetylbacillosaminyl-diphospho-undecaprenol 4-alpha-N-acetylgalactosaminyltransferase
3345193	3358282	13089	IslandPath-DIMOB		wzt	MFPCIJ_17105	3353481	3354233	-1	O89/O101/O162 family O-antigen export ABC transporter ATP-binding subunit
3345193	3358282	13089	IslandPath-DIMOB		wzm	MFPCIJ_17110	3354240	3355019	-1	O89/O101/O162 family O-antigen export ABC transporter permease subunit
3345193	3358282	13089	IslandPath-DIMOB			MFPCIJ_17115	3355016	3357232	-1	Glycosyl transferases group 1
3345193	3358282	13089	IslandPath-DIMOB		galE	MFPCIJ_17120	3357266	3358282	-1	UDP-glucose 4-epimerase GalE
3649238	3709314	60076	IslandPath-DIMOB		perC	MFPCIJ_18525	3649238	3649519	-1	PerC family transcriptional regulator
3649238	3709314	60076	IslandPath-DIMOB			MFPCIJ_18530	3649751	3649942	-1	Prophage protein
3649238	3709314	60076	IslandPath-DIMOB		alpA	MFPCIJ_18535	3650194	3650379	1	AlpA family phage regulatory protein
3649238	3709314	60076	IslandPath-DIMOB			MFPCIJ_18540	3650958	3651059	-1	hypothetical protein
3649238	3709314	60076	IslandPath-DIMOB			MFPCIJ_18545	3651013	3651384	-1	Prophage protein
3649238	3709314	60076	IslandPath-DIMOB			MFPCIJ_18550	3651782	3653887	-1	Injection protein
3649238	3709314	60076	IslandPath-DIMOB			MFPCIJ_18555	3653887	3655308	-1	Acyltransferase
3649238	3709314	60076	IslandPath-DIMOB			MFPCIJ_18560	3655308	3655985	-1	DNA transfer protein
3649238	3709314	60076	IslandPath-DIMOB			MFPCIJ_18565	3655979	3656440	-1	DUF2824 domain-containing protein
3649238	3709314	60076	IslandPath-DIMOB			MFPCIJ_18570	3656457	3656618	-1	Phage protein
3649238	3709314	60076	IslandPath-DIMOB			MFPCIJ_18575	3657203	3659959	-1	Putative prophage DNA primase
3649238	3709314	60076	IslandPath-DIMOB			MFPCIJ_18580	3659946	3660317	-1	Prophage protein
3649238	3709314	60076	IslandPath-DIMOB			MFPCIJ_18585	3660310	3660651	-1	Prophage protein
3649238	3709314	60076	IslandPath-DIMOB			MFPCIJ_18590	3660662	3661264	-1	Prophage protein
3649238	3709314	60076	IslandPath-DIMOB			MFPCIJ_18595	3661257	3661478	-1	Nicotinic acetylcholine receptor subunit beta
3649238	3709314	60076	IslandPath-DIMOB			MFPCIJ_18600	3661475	3661738	-1	Nicotinic acetylcholine receptor subunit beta
3649238	3709314	60076	IslandPath-DIMOB			MFPCIJ_18605	3661735	3661929	-1	Prophage protein
3649238	3709314	60076	IslandPath-DIMOB			MFPCIJ_18610	3661922	3662989	-1	Ash family protein
3649238	3709314	60076	IslandPath-DIMOB			MFPCIJ_18625	3662983	3663165	-1	DUF4222 domain-containing protein
3649238	3709314	60076	IslandPath-DIMOB			MFPCIJ_18630	3663158	3663991	-1	AntA/AntB antirepressor domain-containing protein
3649238	3709314	60076	IslandPath-DIMOB			MFPCIJ_18635	3664004	3664435	-1	Prophage protein
3649238	3709314	60076	IslandPath-DIMOB		alpA	MFPCIJ_18640	3664435	3664632	-1	AlpA family transcriptional regulator
3649238	3709314	60076	IslandPath-DIMOB			MFPCIJ_18645	3664830	3665711	-1	NTPase
3649238	3709314	60076	IslandPath-DIMOB			MFPCIJ_18655	3665854	3667068	-1	DUF4102 domain-containing protein
3649238	3709314	60076	IslandPath-DIMOB			MFPCIJ_18660	3667344	3667496	-1	hypothetical protein
3649238	3709314	60076	IslandPath-DIMOB			MFPCIJ_18665	3667702	3670953	-1	Tetratricopeptide repeat protein
3649238	3709314	60076	IslandPath-DIMOB		ybcY	MFPCIJ_18675	3671924	3672580	1	Putative uncharacterized protein YbcY
3649238	3709314	60076	IslandPath-DIMOB			MFPCIJ_18680	3672818	3676594	-1	L-shaped tail fiber protein
3649238	3709314	60076	IslandPath-DIMOB		lomR	MFPCIJ_18685	3676659	3677258	-1	Opacity protein LomR and related surface antigens
3649238	3709314	60076	IslandPath-DIMOB			MFPCIJ_18690	3677329	3680826	-1	Phage-related protein, tail protein J
3649238	3709314	60076	IslandPath-DIMOB			MFPCIJ_18695	3680887	3681459	-1	Phage-related protein, tail assembly protein I
3649238	3709314	60076	IslandPath-DIMOB		rri1	MFPCIJ_18700	3681456	3682055	-1	Proteasome lid subunit RPN8/RPN11, contains Jab1/MPN domain metalloenzyme (JAMM) motif
3649238	3709314	60076	IslandPath-DIMOB		gp18	MFPCIJ_18705	3682204	3682902	-1	phage minor tail protein L
3649238	3709314	60076	IslandPath-DIMOB			MFPCIJ_18710	3682912	3683241	-1	Phage tail protein
3649238	3709314	60076	IslandPath-DIMOB			MFPCIJ_18715	3683241	3686315	-1	Phage-related minor tail protein
3649238	3709314	60076	IslandPath-DIMOB			MFPCIJ_18720	3686287	3686604	-1	phage tail assembly protein T
3649238	3709314	60076	IslandPath-DIMOB			MFPCIJ_18725	3686625	3687011	-1	phage minor tail protein G
3649238	3709314	60076	IslandPath-DIMOB		yjdB	MFPCIJ_18730	3687072	3687815	-1	Uncharacterized conserved protein YjdB, contains Ig-like domain
3649238	3709314	60076	IslandPath-DIMOB			MFPCIJ_18735	3687827	3688228	-1	Phage tail protein
3649238	3709314	60076	IslandPath-DIMOB			MFPCIJ_18740	3688225	3688803	-1	Phage tail protein
3649238	3709314	60076	IslandPath-DIMOB			MFPCIJ_18745	3688815	3689090	-1	DNA breaking-rejoining protein
3649238	3709314	60076	IslandPath-DIMOB			MFPCIJ_18750	3689083	3689406	-1	putative phage recombinase, RecA/RadA family
3649238	3709314	60076	IslandPath-DIMOB		clpP	MFPCIJ_18755	3689493	3691520	-1	ClpP-like prohead protease/major capsid protein fusion protein
3649238	3709314	60076	IslandPath-DIMOB			MFPCIJ_18760	3691465	3692973	-1	phage portal protein
3649238	3709314	60076	IslandPath-DIMOB			MFPCIJ_18765	3692973	3693185	-1	Prophage protein
3649238	3709314	60076	IslandPath-DIMOB		gpA1	MFPCIJ_18770	3693182	3695284	-1	Phage terminase, large subunit GpA
3649238	3709314	60076	IslandPath-DIMOB			MFPCIJ_18775	3695284	3695778	-1	DUF1441 domain-containing protein
3649238	3709314	60076	IslandPath-DIMOB			MFPCIJ_18780	3696136	3696312	1	Arginyl-tRNA synthetase
3649238	3709314	60076	IslandPath-DIMOB			MFPCIJ_18785	3696454	3696606	-1	Bacteriophage protein (Gene 65)
3649238	3709314	60076	IslandPath-DIMOB			MFPCIJ_18790	3696594	3697061	-1	Spanin, inner membrane subunit
3649238	3709314	60076	IslandPath-DIMOB		rrrD	MFPCIJ_18795	3697058	3697555	-1	lysozyme RrrD
3649238	3709314	60076	IslandPath-DIMOB		essD	MFPCIJ_18800	3697555	3697770	-1	phage lysis protein EssD
3649238	3709314	60076	IslandPath-DIMOB			MFPCIJ_18805	3697838	3698890	-1	site-specific DNA-methyltransferase (adenine-specific)
3649238	3709314	60076	IslandPath-DIMOB			MFPCIJ_18810	3699041	3699244	-1	Phage protein
3649238	3709314	60076	IslandPath-DIMOB		quuQ	MFPCIJ_18815	3699497	3700249	-1	Prophage antitermination Q-like protein QuuQ
3649238	3709314	60076	IslandPath-DIMOB			MFPCIJ_18820	3700263	3701252	-1	HNH nuclease domain-containing protein
3649238	3709314	60076	IslandPath-DIMOB			MFPCIJ_18825	3701260	3702069	-1	DNA-binding protein
3649238	3709314	60076	IslandPath-DIMOB		rusA	MFPCIJ_18830	3702089	3702478	-1	Crossover junction endodeoxyribonuclease rusA
3649238	3709314	60076	IslandPath-DIMOB		lexA	MFPCIJ_18835	3702475	3702801	-1	LexA family transcriptional regulator
3649238	3709314	60076	IslandPath-DIMOB		yfdN	MFPCIJ_18840	3702801	3703289	-1	Uncharacterized protein YfdN
3649238	3709314	60076	IslandPath-DIMOB			MFPCIJ_18845	3703292	3704110	-1	Helix-turn-helix domain-containing protein
3649238	3709314	60076	IslandPath-DIMOB			MFPCIJ_18850	3704107	3704343	-1	Phage protein
3649238	3709314	60076	IslandPath-DIMOB			MFPCIJ_18855	3704336	3705172	-1	Phage immunity repressor protein
3649238	3709314	60076	IslandPath-DIMOB		ymfL	MFPCIJ_18870	3705169	3705720	-1	YmfL family putative regulatory protein
3649238	3709314	60076	IslandPath-DIMOB			MFPCIJ_18875	3705764	3705964	-1	Antirepressor
3649238	3709314	60076	IslandPath-DIMOB		cohE	MFPCIJ_18880	3706055	3706729	1	Prophage repressor CohE
3649238	3709314	60076	IslandPath-DIMOB			MFPCIJ_18885	3707398	3707760	1	CPS-53 (KpLE1) prophage protein
3649238	3709314	60076	IslandPath-DIMOB		yfdQ	MFPCIJ_18890	3707826	3708650	1	Uncharacterized protein YfdQ
3649238	3709314	60076	IslandPath-DIMOB		yfdR	MFPCIJ_18895	3708778	3709314	1	5'-deoxynucleotidase
3649238	3709314	60076	IslandPath-DIMOB		yfdS	MFPCIJ_18900	3709305	3709667	1	Uncharacterized protein YfdS
3733358	3750887	17529	IslandPath-DIMOB		yafV	MFPCIJ_19055	3733358	3734128	1	2-oxoglutaramate amidase
3733358	3750887	17529	IslandPath-DIMOB		tnp	MFPCIJ_19060	3734169	3735305	-1	ISAs1 family ISEc1 transposase
3733358	3750887	17529	IslandPath-DIMOB			MFPCIJ_19065	3735736	3735912	-1	Lipoprotein
3733358	3750887	17529	IslandPath-DIMOB			MFPCIJ_19070	3735909	3736127	-1	RHS element core protein
3733358	3750887	17529	IslandPath-DIMOB			MFPCIJ_19075	3736105	3740337	-1	RHS element core protein
3733358	3750887	17529	IslandPath-DIMOB		tssI	MFPCIJ_19080	3740413	3742554	-1	type VI secretion system effector VgrG
3733358	3750887	17529	IslandPath-DIMOB		tssD2	MFPCIJ_19085	3742764	3743282	-1	Type VI secretion system protein, Hcp family
3733358	3750887	17529	IslandPath-DIMOB		tssB	MFPCIJ_19090	3743977	3744477	1	Type VI secretion system protein TssB
3733358	3750887	17529	IslandPath-DIMOB			MFPCIJ_19095	3744512	3744736	1	hypothetical protein
3733358	3750887	17529	IslandPath-DIMOB		tssC	MFPCIJ_19100	3744787	3746262	1	type VI secretion system contractile sheath large subunit
3733358	3750887	17529	IslandPath-DIMOB		tssE	MFPCIJ_19105	3746269	3746682	1	type VI secretion system baseplate subunit TssE
3733358	3750887	17529	IslandPath-DIMOB		tssF	MFPCIJ_19110	3746686	3748536	1	Type VI secretion system protein TssF
3733358	3750887	17529	IslandPath-DIMOB		tssG	MFPCIJ_19115	3748500	3749582	1	Type VI secretion system protein TssG
3733358	3750887	17529	IslandPath-DIMOB		fha	MFPCIJ_19120	3749607	3750887	1	Type VI secretion system protein Fha
3733358	3750887	17529	IslandPath-DIMOB		tssJ	MFPCIJ_19125	3750884	3751408	1	Type VI secretion system protein TssJ
4047724	4080606	32882	IslandPath-DIMOB			MFPCIJ_20560	4047724	4051221	-1	host specificity protein J
4047724	4080606	32882	IslandPath-DIMOB			MFPCIJ_20565	4051282	4051830	-1	Tail assembly protein
4047724	4080606	32882	IslandPath-DIMOB			MFPCIJ_20570	4051827	4052426	-1	Tail tip assembly protein K
4047724	4080606	32882	IslandPath-DIMOB		gp18	MFPCIJ_20575	4052576	4053274	-1	phage minor tail protein L
4047724	4080606	32882	IslandPath-DIMOB			MFPCIJ_20580	4053284	4053613	-1	Phage tail protein
4047724	4080606	32882	IslandPath-DIMOB			MFPCIJ_20585	4053613	4056669	-1	Phage-related minor tail protein
4047724	4080606	32882	IslandPath-DIMOB			MFPCIJ_20590	4056641	4056958	-1	Minor tail protein T of prophage
4047724	4080606	32882	IslandPath-DIMOB			MFPCIJ_20595	4056979	4057365	-1	phage minor tail protein G
4047724	4080606	32882	IslandPath-DIMOB		yjdB	MFPCIJ_20600	4057426	4058169	-1	Uncharacterized conserved protein YjdB, contains Ig-like domain
4047724	4080606	32882	IslandPath-DIMOB			MFPCIJ_20605	4058181	4058582	-1	Phage tail protein
4047724	4080606	32882	IslandPath-DIMOB			MFPCIJ_20610	4058579	4059157	-1	Minor tail protein Z (GPZ) of prophage
4047724	4080606	32882	IslandPath-DIMOB			MFPCIJ_20615	4059169	4059444	-1	DNA breaking-rejoining protein
4047724	4080606	32882	IslandPath-DIMOB			MFPCIJ_20620	4059437	4059760	-1	putative phage recombinase, RecA/RadA family
4047724	4080606	32882	IslandPath-DIMOB		clpP	MFPCIJ_20625	4059847	4061874	-1	ClpP-like prohead protease/major capsid protein fusion protein
4047724	4080606	32882	IslandPath-DIMOB			MFPCIJ_20630	4061819	4063327	-1	phage portal protein
4047724	4080606	32882	IslandPath-DIMOB			MFPCIJ_20635	4063327	4063539	-1	Prophage protein
4047724	4080606	32882	IslandPath-DIMOB		gpA1	MFPCIJ_20640	4063536	4065404	-1	Phage terminase, large subunit GpA
4047724	4080606	32882	IslandPath-DIMOB		tnpA	MFPCIJ_20645	4065466	4065807	1	IS66-like element accessory protein TnpA
4047724	4080606	32882	IslandPath-DIMOB		tnpB	MFPCIJ_20650	4065804	4066151	1	IS66 family insertion sequence element accessory protein TnpB
4047724	4080606	32882	IslandPath-DIMOB		tnp	MFPCIJ_20655	4066200	4067735	1	IS66 family ISEc22 transposase
4047724	4080606	32882	IslandPath-DIMOB			MFPCIJ_20660	4068101	4068595	-1	DUF1441 domain-containing protein
4047724	4080606	32882	IslandPath-DIMOB			MFPCIJ_20665	4068980	4069171	1	hypothetical protein
4047724	4080606	32882	IslandPath-DIMOB			MFPCIJ_20670	4069302	4069454	-1	Bacteriophage protein (Gene 65)
4047724	4080606	32882	IslandPath-DIMOB			MFPCIJ_20675	4069442	4069909	-1	Spanin, inner membrane subunit
4047724	4080606	32882	IslandPath-DIMOB		rrrD	MFPCIJ_20680	4069906	4070403	-1	lysozyme RrrD
4047724	4080606	32882	IslandPath-DIMOB		essD	MFPCIJ_20685	4070403	4070618	-1	phage lysis protein EssD
4047724	4080606	32882	IslandPath-DIMOB			MFPCIJ_20690	4070686	4071738	-1	site-specific DNA-methyltransferase (adenine-specific)
4047724	4080606	32882	IslandPath-DIMOB		trmB	MFPCIJ_20695	4071888	4072082	-1	TrmB family transcriptional regulator
4047724	4080606	32882	IslandPath-DIMOB			MFPCIJ_20700	4072331	4073491	1	DUF262 domain-containing protein
4047724	4080606	32882	IslandPath-DIMOB			MFPCIJ_20705	4073494	4074183	1	MAE-28990/MAE-18760-like HEPN domain-containing protein
4047724	4080606	32882	IslandPath-DIMOB		dcm	MFPCIJ_20710	4074152	4075192	-1	DNA (cytosine-5-)-methyltransferase
4047724	4080606	32882	IslandPath-DIMOB			MFPCIJ_20715	4075272	4075625	-1	Antitermination protein
4047724	4080606	32882	IslandPath-DIMOB			MFPCIJ_20720	4075643	4076632	-1	HNH nuclease domain-containing protein
4047724	4080606	32882	IslandPath-DIMOB			MFPCIJ_20725	4076640	4077449	-1	DNA-binding protein
4047724	4080606	32882	IslandPath-DIMOB		rusA	MFPCIJ_20730	4077469	4077858	-1	Crossover junction endodeoxyribonuclease rusA
4047724	4080606	32882	IslandPath-DIMOB		lexA	MFPCIJ_20735	4077855	4078181	-1	LexA family transcriptional regulator
4047724	4080606	32882	IslandPath-DIMOB			MFPCIJ_20740	4078178	4078513	-1	helix-turn-helix domain-containing protein
4047724	4080606	32882	IslandPath-DIMOB			MFPCIJ_20745	4078510	4079451	-1	Helix-turn-helix domain-containing protein
4047724	4080606	32882	IslandPath-DIMOB		ymfM	MFPCIJ_20750	4079461	4079799	-1	Uncharacterized protein YmfM
4047724	4080606	32882	IslandPath-DIMOB		ymfL	MFPCIJ_20755	4079796	4080353	-1	YmfL family putative regulatory protein
4047724	4080606	32882	IslandPath-DIMOB			MFPCIJ_20760	4080346	4080606	-1	HTH cro/C1-type domain-containing protein
4111364	4119867	8503	IslandPath-DIMOB			MFPCIJ_20945	4111075	4111377	-1	Uncharacterized protein conserved in bacteria
4111364	4119867	8503	IslandPath-DIMOB		brnT	MFPCIJ_20950	4111364	4111651	-1	BrnT family toxin
4111364	4119867	8503	IslandPath-DIMOB		tnp	MFPCIJ_20955	4111850	4112059	-1	IS1 family IS1SD transposase ORF B
4111364	4119867	8503	IslandPath-DIMOB			MFPCIJ_20960	4112060	4112353	-1	IS1 family transposase
4111364	4119867	8503	IslandPath-DIMOB		mdtM	MFPCIJ_20965	4112818	4114077	1	multidrug efflux MFS transporter MdtM
4111364	4119867	8503	IslandPath-DIMOB		yjiN	MFPCIJ_20970	4114118	4115398	1	Uncharacterized protein YjiN
4111364	4119867	8503	IslandPath-DIMOB		yjiM	MFPCIJ_20975	4115514	4116665	1	double-cubane-cluster-containing anaerobic reductase
4111364	4119867	8503	IslandPath-DIMOB		yjiL	MFPCIJ_20980	4116675	4117442	1	Uncharacterized protein YjiL
4111364	4119867	8503	IslandPath-DIMOB			MFPCIJ_20985	4117439	4117696	1	Putative Se/S carrier protein-like domain-containing protein
4111364	4119867	8503	IslandPath-DIMOB		yjiK	MFPCIJ_20990	4117650	4118621	1	Uncharacterized protein YjiK
4111364	4119867	8503	IslandPath-DIMOB		yjiJ	MFPCIJ_20995	4118689	4119867	1	Uncharacterized protein YjiJ
4157684	4197772	40088	IslandPath-DIMOB			MFPCIJ_21165	4157684	4158175	-1	Aec77
4157684	4197772	40088	IslandPath-DIMOB			MFPCIJ_21170	4158172	4158546	-1	Toxin
4157684	4197772	40088	IslandPath-DIMOB			MFPCIJ_21175	4158580	4158681	1	hypothetical protein
4157684	4197772	40088	IslandPath-DIMOB		insE	MFPCIJ_21180	4158710	4159114	1	Transposase InsE and inactivated derivatives
4157684	4197772	40088	IslandPath-DIMOB		tnpB	MFPCIJ_21185	4159111	4159458	1	IS66 family insertion sequence element accessory protein TnpB
4157684	4197772	40088	IslandPath-DIMOB		tnp	MFPCIJ_21190	4159507	4161042	1	IS66 family ISEc22 transposase
4157684	4197772	40088	IslandPath-DIMOB			MFPCIJ_21195	4161099	4161467	-1	YagB/YeeU/YfjZ family protein
4157684	4197772	40088	IslandPath-DIMOB			MFPCIJ_21200	4161517	4161630	-1	hypothetical protein
4157684	4197772	40088	IslandPath-DIMOB		yeeT	MFPCIJ_21205	4161630	4161851	-1	Uncharacterized protein YeeT
4157684	4197772	40088	IslandPath-DIMOB		radC	MFPCIJ_21210	4161914	4162390	-1	DNA repair protein RadC, contains a helix-hairpin-helix DNA-binding motif
4157684	4197772	40088	IslandPath-DIMOB			MFPCIJ_21215	4162406	4162879	-1	Antirestriction protein
4157684	4197772	40088	IslandPath-DIMOB			MFPCIJ_21220	4163221	4164039	-1	DUF945 domain-containing protein
4157684	4197772	40088	IslandPath-DIMOB			MFPCIJ_21225	4164194	4164352	-1	DUF905 domain-containing protein
4157684	4197772	40088	IslandPath-DIMOB			MFPCIJ_21230	4164423	4167269	-1	Ag43/Cah family autotransporter adhesin
4157684	4197772	40088	IslandPath-DIMOB		yeeP	MFPCIJ_21235	4167641	4168513	-1	putative GTPase
4157684	4197772	40088	IslandPath-DIMOB			MFPCIJ_21240	4168598	4169515	-1	Ybl124
4157684	4197772	40088	IslandPath-DIMOB			MFPCIJ_21245	4170072	4170200	1	hypothetical protein
4157684	4197772	40088	IslandPath-DIMOB			MFPCIJ_21250	4170715	4171317	-1	Aec62
4157684	4197772	40088	IslandPath-DIMOB		alpA	MFPCIJ_21255	4171412	4171618	-1	AlpA family transcriptional regulator
4157684	4197772	40088	IslandPath-DIMOB			MFPCIJ_21260	4171759	4172025	1	hypothetical protein
4157684	4197772	40088	IslandPath-DIMOB			MFPCIJ_21265	4172848	4173048	-1	Zinc-ribbon domain-containing protein
4157684	4197772	40088	IslandPath-DIMOB			MFPCIJ_21270	4173247	4173816	1	Inovirus Gp2 family protein
4157684	4197772	40088	IslandPath-DIMOB			MFPCIJ_21275	4174076	4174477	1	Ybl85
4157684	4197772	40088	IslandPath-DIMOB			MFPCIJ_21280	4174465	4174635	1	DNA-directed RNA polymerase, beta subunit/140 kD subunit
4157684	4197772	40088	IslandPath-DIMOB			MFPCIJ_21285	4174636	4174899	1	DNA-directed RNA polymerase, beta subunit/140 kD subunit
4157684	4197772	40088	IslandPath-DIMOB			MFPCIJ_21290	4174899	4175135	1	Host specificity protein J
4157684	4197772	40088	IslandPath-DIMOB		tnpB	MFPCIJ_21295	4175631	4175978	1	IS66 family insertion sequence element accessory protein TnpB
4157684	4197772	40088	IslandPath-DIMOB		tnp	MFPCIJ_21300	4176174	4177412	1	IS66 family transposase
4157684	4197772	40088	IslandPath-DIMOB			MFPCIJ_21305	4177651	4179009	-1	Uncharacterized conserved protein, contains a phytase-like domain
4157684	4197772	40088	IslandPath-DIMOB			MFPCIJ_21310	4179742	4179999	-1	Biofilm development YmgB/AriR family protein
4157684	4197772	40088	IslandPath-DIMOB			MFPCIJ_21315	4180123	4180233	1	hypothetical protein
4157684	4197772	40088	IslandPath-DIMOB			MFPCIJ_21320	4180761	4180970	-1	IS1 family transposase
4157684	4197772	40088	IslandPath-DIMOB			MFPCIJ_21325	4180971	4181264	-1	IS1 family transposase
4157684	4197772	40088	IslandPath-DIMOB		ykiE	MFPCIJ_21330	4181545	4181613	-1	Protein YkiE
4157684	4197772	40088	IslandPath-DIMOB		fecI	MFPCIJ_21335	4181750	4182271	1	RNA polymerase sigma factor FecI
4157684	4197772	40088	IslandPath-DIMOB		fecR	MFPCIJ_21340	4182268	4183221	1	ferric citrate uptake sigma factor regulator FecR
4157684	4197772	40088	IslandPath-DIMOB		fecA	MFPCIJ_21345	4183308	4185632	1	Fe(3+) dicitrate transport protein FecA
4157684	4197772	40088	IslandPath-DIMOB		fecB	MFPCIJ_21350	4185677	4186579	1	Fe(3+) dicitrate ABC transporter substrate-binding protein FecB
4157684	4197772	40088	IslandPath-DIMOB		fecC	MFPCIJ_21355	4186576	4187574	1	iron-dicitrate ABC transporter permease FecC
4157684	4197772	40088	IslandPath-DIMOB		fecD	MFPCIJ_21360	4187571	4188527	1	Fe(3+) dicitrate ABC transporter permease subunit FecD
4157684	4197772	40088	IslandPath-DIMOB		fecE	MFPCIJ_21365	4188528	4189295	1	Fe(3+) dicitrate ABC transporter ATP-binding protein FecE
4157684	4197772	40088	IslandPath-DIMOB			MFPCIJ_21370	4189852	4190109	-1	KpLE2 phage-like element
4157684	4197772	40088	IslandPath-DIMOB			MFPCIJ_21375	4190192	4190434	-1	integrase core domain-containing protein
4157684	4197772	40088	IslandPath-DIMOB			MFPCIJ_21380	4190431	4190844	-1	Transposase
4157684	4197772	40088	IslandPath-DIMOB		tnp	MFPCIJ_21385	4191161	4192312	1	IS30 family IS30 transposase
4157684	4197772	40088	IslandPath-DIMOB		tnp	MFPCIJ_21390	4192397	4193203	1	IS3 family transposase ORF B
4157684	4197772	40088	IslandPath-DIMOB		betT	MFPCIJ_21395	4193369	4195366	1	Choline-glycine betaine transporter
4157684	4197772	40088	IslandPath-DIMOB			MFPCIJ_21400	4195311	4195469	1	Choline transporter
4157684	4197772	40088	IslandPath-DIMOB			MFPCIJ_21405	4195429	4196706	1	Uncharacterized membrane protein
4157684	4197772	40088	IslandPath-DIMOB		tetR	MFPCIJ_21410	4196954	4197610	1	HTH regulator, TetR family
4157684	4197772	40088	IslandPath-DIMOB			MFPCIJ_21415	4197668	4197772	-1	Zinc-binding dehydrogenase
4219674	4230758	11084	IslandPath-DIMOB		tnp	MFPCIJ_21525	4219674	4220696	1	IS21 family IS100 transposase
4219674	4230758	11084	IslandPath-DIMOB		istB	MFPCIJ_21530	4220696	4221475	1	IS21-like element IS100kyp family helper ATPase IstB
4219674	4230758	11084	IslandPath-DIMOB			MFPCIJ_21535	4221514	4221717	1	Restriction endonuclease
4219674	4230758	11084	IslandPath-DIMOB			MFPCIJ_21540	4221751	4222404	-1	IS3 family transposase
4219674	4230758	11084	IslandPath-DIMOB		tnp	MFPCIJ_21545	4222666	4223817	-1	IS30 family IS30 transposase
4219674	4230758	11084	IslandPath-DIMOB		insN1	MFPCIJ_21550	4223774	4224142	-1	Putative transposase InsN for insertion sequence element IS911A
4219674	4230758	11084	IslandPath-DIMOB			MFPCIJ_21555	4224410	4225312	1	DUF1837 domain-containing protein
4219674	4230758	11084	IslandPath-DIMOB			MFPCIJ_21560	4225430	4227610	1	DEAD/DEAH box helicase
4219674	4230758	11084	IslandPath-DIMOB			MFPCIJ_21565	4227613	4227987	1	hypothetical protein
4219674	4230758	11084	IslandPath-DIMOB		fimB	MFPCIJ_21570	4228030	4229295	-1	Integrase/recombinase, includes phage integrase
4219674	4230758	11084	IslandPath-DIMOB		ahr	MFPCIJ_21580	4229739	4230758	1	NADPH-dependent aldehyde reductase Ahr
4360601	4438359	77758	IslandPath-DIMOB			MFPCIJ_22270	4360601	4360630	1	URF 1
4360601	4438359	77758	IslandPath-DIMOB		dcuA	MFPCIJ_22275	4360682	4361983	1	anaerobic C4-dicarboxylate transporter DcuA
4360601	4438359	77758	IslandPath-DIMOB		cutA	MFPCIJ_22280	4362099	4362437	1	divalent cation tolerance protein CutA
4360601	4438359	77758	IslandPath-DIMOB		dsbD	MFPCIJ_22285	4362413	4364110	1	protein-disulfide reductase DsbD
4360601	4438359	77758	IslandPath-DIMOB		yjdC	MFPCIJ_22290	4364147	4364722	1	transcriptional regulator
4360601	4438359	77758	IslandPath-DIMOB		fimB	MFPCIJ_22300	4365102	4366364	1	Integrase/recombinase, includes phage integrase
4360601	4438359	77758	IslandPath-DIMOB			MFPCIJ_22305	4366629	4368131	-1	Phosphoethanolamine transferase
4360601	4438359	77758	IslandPath-DIMOB			MFPCIJ_22310	4368314	4369042	-1	Adhesin
4360601	4438359	77758	IslandPath-DIMOB			MFPCIJ_22315	4369241	4369399	1	Integrase
4360601	4438359	77758	IslandPath-DIMOB		druA	MFPCIJ_22320	4369866	4371080	1	Druantia protein DruA
4360601	4438359	77758	IslandPath-DIMOB		druB	MFPCIJ_22325	4371102	4372748	1	Druantia protein DruB
4360601	4438359	77758	IslandPath-DIMOB		druC	MFPCIJ_22330	4372760	4374643	1	Druantia protein DruC
4360601	4438359	77758	IslandPath-DIMOB		druD	MFPCIJ_22335	4374655	4375698	1	Druantia protein DruD
4360601	4438359	77758	IslandPath-DIMOB		druE	MFPCIJ_22340	4375695	4381205	1	Druantia protein DruE
4360601	4438359	77758	IslandPath-DIMOB			MFPCIJ_22345	4381391	4381672	1	hypothetical protein
4360601	4438359	77758	IslandPath-DIMOB			MFPCIJ_22350	4382289	4383032	-1	hypothetical protein
4360601	4438359	77758	IslandPath-DIMOB		tnp	MFPCIJ_22355	4386348	4386893	-1	IS200/IS605 family transposase
4360601	4438359	77758	IslandPath-DIMOB			MFPCIJ_22365	4387970	4388119	-1	hypothetical protein
4360601	4438359	77758	IslandPath-DIMOB		tnp	MFPCIJ_22370	4388841	4389746	-1	IS3 family IS2 transposase ORF B
4360601	4438359	77758	IslandPath-DIMOB		tnp	MFPCIJ_22375	4389704	4390069	-1	IS3 family IS2 transposase ORF A
4360601	4438359	77758	IslandPath-DIMOB			MFPCIJ_22380	4390145	4390741	-1	outer membrane beta-barrel protein
4360601	4438359	77758	IslandPath-DIMOB		smpA	MFPCIJ_22385	4391769	4392548	-1	Cell envelope protein SmpA
4360601	4438359	77758	IslandPath-DIMOB			MFPCIJ_22390	4392569	4395964	-1	Hemagglutinin
4360601	4438359	77758	IslandPath-DIMOB			MFPCIJ_22395	4397361	4397600	1	IS110 family transposase
4360601	4438359	77758	IslandPath-DIMOB			MFPCIJ_22400	4398347	4399129	1	Helix-turn-helix transcriptional regulator
4360601	4438359	77758	IslandPath-DIMOB		perC	MFPCIJ_22405	4399539	4399895	-1	PerC family transcriptional regulator
4360601	4438359	77758	IslandPath-DIMOB			MFPCIJ_22410	4399880	4400518	-1	Immunoglobulin-binding regulator B
4360601	4438359	77758	IslandPath-DIMOB			MFPCIJ_22415	4400503	4401732	-1	Immunoglobulin-binding regulator A
4360601	4438359	77758	IslandPath-DIMOB		araC	MFPCIJ_22420	4401975	4402709	-1	AraC family transcriptional regulator
4360601	4438359	77758	IslandPath-DIMOB			MFPCIJ_22425	4402865	4403494	-1	Protein
4360601	4438359	77758	IslandPath-DIMOB			MFPCIJ_22430	4404246	4404467	-1	hypothetical protein
4360601	4438359	77758	IslandPath-DIMOB		f17g	MFPCIJ_22435	4404786	4405817	-1	F17G fimbrial adhesin
4360601	4438359	77758	IslandPath-DIMOB			MFPCIJ_22440	4405819	4408287	-1	F17-like fimbrial usher
4360601	4438359	77758	IslandPath-DIMOB			MFPCIJ_22445	4408371	4409093	-1	F17-like fimbrial chaperone
4360601	4438359	77758	IslandPath-DIMOB		f17a	MFPCIJ_22450	4409161	4409703	-1	F17A fimbrial adhesin
4360601	4438359	77758	IslandPath-DIMOB			MFPCIJ_22455	4410778	4410918	1	hypothetical protein
4360601	4438359	77758	IslandPath-DIMOB		tnp	MFPCIJ_22460	4411024	4411401	-1	IS1 family IS1SD transposase ORF B
4360601	4438359	77758	IslandPath-DIMOB		tnp	MFPCIJ_22465	4411446	4411721	-1	IS1 family IS1A transposase ORF A
4360601	4438359	77758	IslandPath-DIMOB		potE	MFPCIJ_22470	4411994	4413310	-1	putrescine-ornithine antiporter
4360601	4438359	77758	IslandPath-DIMOB		speF	MFPCIJ_22475	4413307	4415505	-1	ornithine decarboxylase SpeF
4360601	4438359	77758	IslandPath-DIMOB			MFPCIJ_22480	4416240	4416428	-1	hypothetical protein
4360601	4438359	77758	IslandPath-DIMOB			MFPCIJ_22485	4416585	4416944	-1	DUF596 domain-containing protein
4360601	4438359	77758	IslandPath-DIMOB			MFPCIJ_22490	4417093	4417605	1	Transposase
4360601	4438359	77758	IslandPath-DIMOB		insE	MFPCIJ_22495	4417899	4418324	1	Transposase InsE and inactivated derivatives
4360601	4438359	77758	IslandPath-DIMOB		tnpB	MFPCIJ_22500	4418321	4418671	1	IS66 family insertion sequence element accessory protein TnpB
4360601	4438359	77758	IslandPath-DIMOB		tnp	MFPCIJ_22505	4418702	4420315	1	IS66 family ISEc23 transposase
4360601	4438359	77758	IslandPath-DIMOB			MFPCIJ_22510	4420391	4421092	1	Transposase family protein
4360601	4438359	77758	IslandPath-DIMOB			MFPCIJ_22515	4421214	4421495	-1	hemagglutinin
4360601	4438359	77758	IslandPath-DIMOB			MFPCIJ_22520	4421537	4422451	-1	VENN motif pre-toxin domain-containing protein
4360601	4438359	77758	IslandPath-DIMOB			MFPCIJ_22525	4422730	4422984	-1	hypothetical protein
4360601	4438359	77758	IslandPath-DIMOB		cdiA	MFPCIJ_22530	4422981	4432733	-1	contact-dependent inhibition effector tRNA nuclease
4360601	4438359	77758	IslandPath-DIMOB		cdiB	MFPCIJ_22535	4432746	4434353	-1	Outer membrane transporter CdiB
4360601	4438359	77758	IslandPath-DIMOB			MFPCIJ_22540	4435034	4435423	1	Lipoprotein
4360601	4438359	77758	IslandPath-DIMOB			MFPCIJ_22545	4435488	4436546	1	Methyltransferase domain-containing protein
4360601	4438359	77758	IslandPath-DIMOB			MFPCIJ_22550	4436587	4437309	1	Beta-ketoacyl synthase N-terminal domain-containing protein
4360601	4438359	77758	IslandPath-DIMOB		plsC	MFPCIJ_22555	4437288	4438127	1	1-acyl-sn-glycerol-3-phosphate acyltransferase
4360601	4438359	77758	IslandPath-DIMOB		acpP	MFPCIJ_22560	4438102	4438359	1	Acyl carrier protein
4460370	4484042	23672	IslandPath-DIMOB			MFPCIJ_22675	4460370	4460501	-1	hypothetical protein
4460370	4484042	23672	IslandPath-DIMOB			MFPCIJ_22680	4460501	4460935	-1	DNA-directed RNA polymerase, beta subunit/140 kD subunit
4460370	4484042	23672	IslandPath-DIMOB			MFPCIJ_22685	4460923	4461324	-1	Ybl85
4460370	4484042	23672	IslandPath-DIMOB			MFPCIJ_22690	4461491	4462060	-1	Inovirus Gp2 family protein
4460370	4484042	23672	IslandPath-DIMOB			MFPCIJ_22695	4462264	4462464	1	Zinc ribbon domain-containing protein
4460370	4484042	23672	IslandPath-DIMOB		alpA	MFPCIJ_22700	4463691	4463897	1	AlpA family phage regulatory protein
4460370	4484042	23672	IslandPath-DIMOB			MFPCIJ_22705	4463984	4464586	1	Aec62
4460370	4484042	23672	IslandPath-DIMOB			MFPCIJ_22710	4464908	4466392	-1	DUF3987 domain-containing protein
4460370	4484042	23672	IslandPath-DIMOB		yeeP	MFPCIJ_22715	4467624	4468496	1	putative GTPase
4460370	4484042	23672	IslandPath-DIMOB		agn43	MFPCIJ_22720	4468867	4471989	1	autotransporter adhesin Ag43
4460370	4484042	23672	IslandPath-DIMOB		yeeR	MFPCIJ_22725	4472110	4474626	1	Membrane protein, yeeR
4460370	4484042	23672	IslandPath-DIMOB			MFPCIJ_22730	4474702	4475157	1	Aec69
4460370	4484042	23672	IslandPath-DIMOB			MFPCIJ_22735	4475236	4475469	1	UPF0401 protein c3666
4460370	4484042	23672	IslandPath-DIMOB			MFPCIJ_22740	4475569	4476387	1	Aec71
4460370	4484042	23672	IslandPath-DIMOB			MFPCIJ_22745	4476442	4476927	1	Antirestriction protein
4460370	4484042	23672	IslandPath-DIMOB		radC	MFPCIJ_22750	4476943	4477419	1	DNA repair protein RadC, contains a helix-hairpin-helix DNA-binding motif
4460370	4484042	23672	IslandPath-DIMOB			MFPCIJ_22755	4477482	4477703	1	CP4-44 prophage
4460370	4484042	23672	IslandPath-DIMOB			MFPCIJ_22760	4477703	4477816	1	Phage-related protein
4460370	4484042	23672	IslandPath-DIMOB			MFPCIJ_22765	4477866	4478234	1	Antitoxin
4460370	4484042	23672	IslandPath-DIMOB			MFPCIJ_22770	4478324	4478698	1	Aec76
4460370	4484042	23672	IslandPath-DIMOB			MFPCIJ_22775	4478695	4479183	1	Aec77
4460370	4484042	23672	IslandPath-DIMOB			MFPCIJ_22780	4479489	4479815	1	Aec79
4460370	4484042	23672	IslandPath-DIMOB			MFPCIJ_22785	4479793	4480056	1	DUF4942 domain-containing protein
4460370	4484042	23672	IslandPath-DIMOB		cadC	MFPCIJ_22790	4480805	4482343	1	lysine decarboxylation/transport transcriptional activator CadC
4460370	4484042	23672	IslandPath-DIMOB		cadB	MFPCIJ_22795	4482708	4484042	1	cadaverine/lysine antiporter
