# Supplementary material for: High-Risk ExPEC from Commensal Phylogroup A: Genomic Characterization of a Bovine Meningoencephalitis Isolate, BN01
Source: Microorganisms. 2026 Jul 21;14(7):1586. doi: 10.3390/microorganisms14071586 (PMC13413666; doi:10.3390/microorganisms14071586)
Supplement: Supplementary file 1 [file microorganisms-14-01586-s001.zip › Table S2. Prediction of Virulence Genes in E.coli BN01.xls]

## Sheet: VFDB_Feb_18-846534570
Feb_18-846534570
VFclass	Virulence factors	Related genes	BN01(Prediction)		E.coli 55989(EAEC)		E.coli ABU 83972(UPEC)	E.coli CFT073(UPEC)	E.coli E24377A(ETEC)			E.coli O157:H7 str. EC4115(EHEC)		E.coli O157:H7 str. EDL933(EHEC)		E.coli O157:H7 str. Xuzhou21(EHEC)		E.coli O25b:H4-ST131(UPEC)	E.coli O44:H18 042(EAEC)		E.coli O55:H7 str. CB9615(EPEC)		E.coli O78:H11:K80 str. H10407(ETEC)			E.coli O83:H1 str. NRG 857C(AIEC)		E.coli UMNK88(ETEC)				E.coli VR50(UPEC)		E.coli str. K-12 substr. MG1655	E.coli str. clone D i2(UPEC)
			Plas1 (Plas1)	Chr1 (Chr1)	55989p (NC_011752)	chromosome (NC_011748)	chromosome (NC_017631)	chromosome (NC_004431)	pETEC_74 (NC_009790)	chromosome (NC_009801)	pETEC_80 (NC_009786)	pO157 (NC_011350)	chromosome (NC_011353)	pO157 (NC_007414)	chromosome (NC_002655)	pO157 (NC_017907)	chromosome (NC_017906)	chromosome (NZ_HG941718)	chromosome (NC_017626)	pAA (NC_017627)	pO55 (NC_013942)	chromosome (NC_013941)	p666 (NC_017722)	chromosome (NC_017633)	p948 (NC_017724)	pO83_CORR (NC_017659)	chromosome (NC_017634)	pUMNK88_Ent (NC_017640)	pUMNK88_K88 (NC_017639)	chromosome (NC_017641)	pUMNK88_Hly (NC_017643)	chromosome (NZ_CP011134)	pVR50B (NZ_CP011136)	chromosome (NC_000913)	chromosome (NC_017651)
Adherence	AAF/II fimbriae	aafA	-	-	-	-	-	-	-	-	-	-	-	-	-	-	-	-	-	EC042_pAA048	-	-	-	-	-	-	-	-	-	-	-	-	-	-	-
		aafB	-	-	-	-	-	-	-	-	-	-	-	-	-	-	-	-	-	EC042_pAA030	-	-	-	-	-	-	-	-	-	-	-	-	-	-	-
		aafC	-	-	-	-	-	-	-	-	-	-	-	-	-	-	-	-	-	EC042_pAA031	-	-	-	-	-	-	-	-	-	-	-	-	-	-	-
		aafD	-	-	-	-	-	-	-	-	-	-	-	-	-	-	-	-	-	EC042_pAA046	-	-	-	-	-	-	-	-	-	-	-	-	-	-	-
	AAF/III fimbriae	agg3A	-	-	pEC55989_0087	-	-	-	-	-	-	-	-	-	-	-	-	-	-	-	-	-	-	-	-	-	-	-	-	-	-	-	-	-	-
		agg3B	-	-	pEC55989_0086	-	-	-	-	-	-	-	-	-	-	-	-	-	-	-	-	-	-	-	-	-	-	-	-	-	-	-	-	-	-
		agg3C	-	-	pEC55989_0085	-	-	-	-	-	-	-	-	-	-	-	-	-	-	-	-	-	-	-	-	-	-	-	-	-	-	-	-	-	-
		agg3D	-	-	pEC55989_0084	-	-	-	-	-	-	-	-	-	-	-	-	-	-	-	-	-	-	-	-	-	-	-	-	-	-	-	-	-	-
	Afimbrial adhesin AFA-I	afaA	-	-	-	-	-	-	-	-	-	-	-	-	-	-	-	EC958_4102	-	-	-	-	-	-	-	-	-	-	-	-	-	ECVR50_3238	-	-	-
		afaB	-	-	-	-	-	-	-	-	-	-	-	-	-	-	-	EC958_4101	-	-	-	-	-	-	-	-	-	-	-	-	-	ECVR50_3237	-	-	-
		afaC	-	-	-	-	-	-	-	-	-	-	-	-	-	-	-	EC958_4100	-	-	-	-	-	-	-	-	-	-	-	-	-	ECVR50_3236	-	-	-
		afaD	-	-	-	-	-	-	-	-	-	-	-	-	-	-	-	EC958_4099	-	-	-	-	-	-	-	-	-	-	-	-	-	ECVR50_3235	-	-	-
		afaE	-	-	-	-	-	-	-	-	-	-	-	-	-	-	-	-	-	-	-	-	-	-	-	-	-	-	-	-	-	ECVR50_3233	-	-	-
		draP	-	-	-	-	-	-	-	-	-	-	-	-	-	-	-	EC958_4098	-	-	-	-	-	-	-	-	-	-	-	-	-	ECVR50_3234	-	-	-
	CFA/I fimbriae	cfaA	-	-	-	EC55989_3511	-	-	-	EcE24377A_3565	-	-	-	-	-	-	-	-	-	-	-	-	-	-	ETEC_p948_0390	-	-	-	-	-	-	-	-	-	-
		cfaB	-	-	-	EC55989_3510	-	-	-	EcE24377A_3564	-	-	-	-	-	-	-	-	-	-	-	-	-	-	ETEC_p948_0400	-	-	-	-	-	-	-	-	-	-
		cfaC	-	-	-	EC55989_3509	-	-	-	EcE24377A_3563	-	-	-	-	-	-	-	-	-	-	-	-	-	-	ETEC_p948_0410	-	-	-	-	-	-	-	-	-	-
		cfaD/cfaE	-	-	-	EC55989_3508	-	-	-	EcE24377A_3562	-	-	-	-	-	-	-	-	-	-	-	-	-	-	ETEC_p948_0420	-	-	-	-	-	-	-	-	-	-
	Curli fibers	cgsD	-	orf02770	-	-	-	-	-	-	-	-	-	-	-	-	-	EC958_1231	-	-	-	-	-	-	-	-	-	-	-	-	-	ECVR50_1136	-	-	-
		cgsE	-	orf02771	-	-	-	-	-	-	-	-	-	-	-	-	-	EC958_1230	-	-	-	-	-	-	-	-	-	-	-	-	-	ECVR50_1135	-	-	-
		cgsF	-	orf02772	-	-	-	-	-	-	-	-	-	-	-	-	-	EC958_1229	-	-	-	-	-	-	-	-	-	-	-	-	-	ECVR50_1134	-	-	-
		cgsG	-	orf02773	-	-	-	-	-	-	-	-	-	-	-	-	-	EC958_1228	-	-	-	-	-	-	-	-	-	-	-	-	-	ECVR50_1133	-	-	-
		csgA	-	orf02766	-	-	-	-	-	-	-	-	-	-	-	-	-	EC958_1234	-	-	-	-	-	-	-	-	-	-	-	-	-	ECVR50_1139	-	-	-
		csgB	-	orf02767	-	-	-	-	-	-	-	-	-	-	-	-	-	EC958_1233	-	-	-	-	-	-	-	-	-	-	-	-	-	ECVR50_1138	-	-	-
		csgC	-	orf02765	-	-	-	-	-	-	-	-	-	-	-	-	-	EC958_1235	-	-	-	-	-	-	-	-	-	-	-	-	-	ECVR50_1140	-	-	-
	Dispersin	aap	-	-	-	-	-	-	-	-	-	-	-	-	-	-	-	-	-	EC042_pAA055	-	-	-	-	-	-	-	-	-	-	-	-	-	-	-
	E. coli common pilus (ECP)	ecpA	-	orf03499	-	EC55989_0297	ECABU_c03790	c0404	-	EcE24377A_0303	-	-	ECH74115_0339	-	Z0360	-	CDCO157_0318	EC958_0438	EC042_0322	-	-	G2583_0385	-	ETEC_0352	-	-	NRG857_01385	-	-	UMNK88_341	-	ECVR50_0312	-	b0293	i02_0385
		ecpB	-	orf03500	-	EC55989_0296	ECABU_c03780	c0403	-	EcE24377A_0302	-	-	ECH74115_0338	-	Z0359	-	CDCO157_0317	EC958_0437	EC042_0321	-	-	G2583_0384	-	ETEC_0351	-	-	NRG857_01380	-	-	UMNK88_340	-	ECVR50_0311	-	b0292	i02_0384
		ecpC	-	orf03501	-	EC55989_0295	ECABU_c03770	c0402	-	EcE24377A_0301	-	-	ECH74115_0337	-	Z0358	-	CDCO157_0316	EC958_0436	EC042_0320	-	-	G2583_0383	-	ETEC_0350	-	-	NRG857_01375	-	-	UMNK88_339	-	ECVR50_0310	-	b0291	i02_0383
		ecpD	-	orf03502	-	EC55989_0294	ECABU_c03760	c0401	-	EcE24377A_0300	-	-	ECH74115_0336	-	Z0357	-	CDCO157_0315	EC958_0435	EC042_0319	-	-	G2583_0382	-	ETEC_0349	-	-	NRG857_01370	-	-	UMNK88_338	-	ECVR50_0309	-	b0290	i02_0382
		ecpE	-	orf03503	-	EC55989_0293	ECABU_c03750	c0400	-	EcE24377A_0299	-	-	ECH74115_0335	-	Z0356	-	CDCO157_0314	EC958_0434	EC042_0318	-	-	G2583_0381	-	ETEC_0348	-	-	NRG857_01365	-	-	UMNK88_337	-	ECVR50_0308	-	b0289	i02_0381
		ecpR	-	orf03498	-	EC55989_0298	ECABU_c03800	c0405	-	EcE24377A_0304	-	-	ECH74115_0340	-	Z0361	-	CDCO157_0319	EC958_0439	EC042_0323	-	-	G2583_0386	-	ETEC_0353	-	-	NRG857_01390	-	-	UMNK88_342	-	ECVR50_0313	-	b0294	i02_0386
	E.coli laminin-binding fimbriae (ELF)	elfA	-	orf02869	-	EC55989_0987	-	-	-	EcE24377A_1053	-	-	ECH74115_1100	-	Z1286	-	CDCO157_0997	-	-	-	-	G2583_1173	-	ETEC_1006	-	-	-	-	-	UMNK88_1093	-	ECVR50_0980	-	b0938	-
		elfC	-	orf02867	-	EC55989_0989	-	-	-	EcE24377A_1055	-	-	-	-	Z1288m	-	-	-	-	-	-	G2583_1175*	-	ETEC_1008	-	-	-	-	-	UMNK88_1095	-	ECVR50_0982	-	b0940	-
		elfD	-	orf02868	-	EC55989_0988	-	-	-	EcE24377A_1054	-	-	ECH74115_1101	-	Z1287	-	CDCO157_0998	-	-	-	-	G2583_1174	-	ETEC_1007	-	-	-	-	-	UMNK88_1094	-	ECVR50_0981	-	b0939	-
		elfG	-	orf02866	-	EC55989_0990	-	-	-	EcE24377A_1056	-	-	-	-	Z1290	-	CDCO157_0999	-	-	-	-	G2583_1176	-	ETEC_1011	-	-	-	-	-	UMNK88_1096	-	ECVR50_0983	-	b0941	-
	EaeH	eaeH	-	orf03495	-	EC55989_0302	ECABU_c03900	c0415	-	EcE24377A_0312	-	-	ECH74115_0351	-	Z0375	-	CDCO157_0330	-	EC042_0333	-	-	G2583_0397	-	ETEC_0357	-	-	NRG857_01440	-	-	UMNK88_345	-	-	-	-	i02_0397
	EtpA	etpA	-	-	-	-	-	-	-	-	-	-	-	-	-	-	-	-	-	-	-	-	-	-	ETEC_p948_0110	-	-	-	-	-	-	-	-	-	-
	F1C fimbriae	focA	-	-	-	-	ECABU_c11250	c1239	-	-	-	-	-	-	-	-	-	-	-	-	-	-	-	-	-	-	-	-	-	-	-	-	-	-	i02_1132
		focC	-	-	-	-	ECABU_c11270	c1241	-	-	-	-	-	-	-	-	-	-	-	-	-	-	-	-	-	-	-	-	-	-	-	-	-	-	i02_1134
		focD	-	-	-	-	ECABU_c11280	c1242	-	-	-	-	-	-	-	-	-	-	-	-	-	-	-	-	-	-	-	-	-	-	-	-	-	-	i02_1135
		focF	-	-	-	-	ECABU_c12010	c1243	-	-	-	-	-	-	-	-	-	-	-	-	-	-	-	-	-	-	-	-	-	-	-	-	-	-	i02_1136
		focG	-	-	-	-	ECABU_c12020	c1244	-	-	-	-	-	-	-	-	-	-	-	-	-	-	-	-	-	-	-	-	-	-	-	-	-	-	i02_1137
		focH	-	-	-	-	ECABU_c12030	c1245	-	-	-	-	-	-	-	-	-	-	-	-	-	-	-	-	-	-	-	-	-	-	-	-	-	-	i02_1138
		focI	-	-	-	-	ECABU_c11260	c1240	-	-	-	-	-	-	-	-	-	-	-	-	-	-	-	-	-	-	-	-	-	-	-	-	-	-	i02_1133
	Hemorrhagic E.coli pilus (HCP)	hcpA	-	orf03737	-	EC55989_0101	ECABU_c01130	c0127	-	EcE24377A_0110	-	-	ECH74115_0114	-	Z0118	-	CDCO157_0109	EC958_0247	EC042_0106	-	-	G2583_0112	-	ETEC_0104	-	-	NRG857_00540	-	-	UMNK88_106	-	ECVR50_0118	-	b0108	i02_0117
		hcpB	-	-	-	EC55989_0100	ECABU_c01120	c0126	-	EcE24377A_0109	-	-	ECH74115_0113	-	Z0117	-	CDCO157_0108	EC958_0246	EC042_0105	-	-	G2583_0111*	-	ETEC_0103	-	-	NRG857_00535	-	-	UMNK88_105	-	ECVR50_0117	-	b0107	i02_0116
		hcpC	-	orf03740	-	EC55989_0099	ECABU_c01110	c0125	-	-	-	-	ECH74115_0112	-	Z0116	-	CDCO157_0107	EC958_0245	EC042_0104	-	-	G2583_0110	-	ETEC_0102	-	-	NRG857_00530	-	-	UMNK88_104	-	ECVR50_0116	-	b0106	i02_0115
	Intimin	eae	-	-	-	-	-	-	-	-	-	-	ECH74115_5054	-	Z5110	-	CDCO157_4293	-	-	-	-	G2583_4414	-	-	-	-	-	-	-	-	-	-	-	-	-
	K88 fimbriae	faeC	-	-	-	-	-	-	-	-	-	-	-	-	-	-	-	-	-	-	-	-	-	-	-	-	-	-	UMNK88_pK887	-	-	-	-	-	-
		faeD	-	-	-	-	-	-	-	-	-	-	-	-	-	-	-	-	-	-	-	-	-	-	-	-	-	-	UMNK88_pK888	-	-	-	-	-	-
		faeE	-	-	-	-	-	-	-	-	-	-	-	-	-	-	-	-	-	-	-	-	-	-	-	-	-	-	UMNK88_pK889	-	-	-	-	-	-
		faeF	-	-	-	-	-	-	-	-	-	-	-	-	-	-	-	-	-	-	-	-	-	-	-	-	-	-	UMNK88_pK8810	-	-	-	-	-	-
		faeG	-	-	-	-	-	-	-	-	-	-	-	-	-	-	-	-	-	-	-	-	-	-	-	-	-	-	UMNK88_pK8811	-	-	-	-	-	-
		faeH	-	-	-	-	-	-	-	-	-	-	-	-	-	-	-	-	-	-	-	-	-	-	-	-	-	-	UMNK88_pK8812	-	-	-	-	-	-
		faeI	-	-	-	-	-	-	-	-	-	-	-	-	-	-	-	-	-	-	-	-	-	-	-	-	-	-	UMNK88_pK8813	-	-	-	-	-	-
		faeJ	-	-	-	-	-	-	-	-	-	-	-	-	-	-	-	-	-	-	-	-	-	-	-	-	-	-	UMNK88_pK8814	-	-	-	-	-	-
	P fimbriae	papA	-	-	-	-	ECABU_c48540	c3592; c5188	-	-	-	-	-	-	-	-	-	-	-	-	-	-	-	-	-	-	-	-	-	-	-	-	-	-	-
		papB	-	-	-	-	ECABU_c48550	c3592a; c5188a	-	-	-	-	-	-	-	-	-	-	-	-	-	-	-	-	-	-	-	-	-	-	-	-	-	-	-
		papC	-	orf00671; orf03088	-	-	ECABU_c48520	c3590; c5186	-	-	-	-	-	-	-	-	-	-	-	-	-	-	-	-	-	-	-	-	-	-	-	-	-	-	-
		papD	-	-	-	-	ECABU_c48510	c3589; c5185	-	-	-	-	-	-	-	-	-	-	-	-	-	-	-	-	-	-	-	-	-	-	-	-	-	-	-
		papE	-	-	-	-	ECABU_c48480	c3585; c5181	-	-	-	-	-	-	-	-	-	-	-	-	-	-	-	-	-	-	-	-	-	-	-	-	-	-	-
		papF	-	-	-	-	ECABU_c48470	c3584; c5180	-	-	-	-	-	-	-	-	-	-	-	-	-	-	-	-	-	-	-	-	-	-	-	-	-	-	-
		papG	-	-	-	-	ECABU_c48460	c3583; c5179	-	-	-	-	-	-	-	-	-	-	-	-	-	-	-	-	-	-	-	-	-	-	-	-	-	-	-
		papH	-	-	-	-	ECABU_c48530	c3591; c5187	-	-	-	-	-	-	-	-	-	-	-	-	-	-	-	-	-	-	-	-	-	-	-	-	-	-	-
		papI	-	-	-	-	ECABU_c48570	c3593; c5189	-	-	-	-	-	-	-	-	-	EC958_3262	-	-	-	-	-	-	-	-	-	-	-	-	-	ECVR50_3300	-	-	i02_3286
		papJ	-	-	-	-	ECABU_c48500	c3588; c5184	-	-	-	-	-	-	-	-	-	-	-	-	-	-	-	-	-	-	-	-	-	-	-	-	-	-	-
		papK	-	-	-	-	ECABU_c48490	c3586; c5182	-	-	-	-	-	-	-	-	-	-	-	-	-	-	-	-	-	-	-	-	-	-	-	-	-	-	-
		papX	-	-	-	-	ECABU_c32610	c3582	-	-	-	-	-	-	-	-	-	EC958_3259	-	-	-	-	-	-	-	-	-	-	-	-	-	ECVR50_3290	-	-	i02_3278
	Porcine attaching-effacing associated protein	paa	-	-	-	-	-	-	-	-	-	-	ECH74115_1760	-	Z2053	-	CDCO157_1702	-	-	-	-	G2583_1547	-	-	-	-	-	-	-	-	-	-	-	-	-
	S fimbriae	sfaA	-	-	-	-	-	-	-	-	-	-	-	-	-	-	-	-	-	-	-	-	-	-	-	-	-	-	-	-	-	-	-	-	-
		sfaB	-	-	-	-	-	-	-	-	-	-	-	-	-	-	-	-	-	-	-	-	-	-	-	-	-	-	-	-	-	-	-	-	-
		sfaC	-	-	-	-	-	-	-	-	-	-	-	-	-	-	-	-	-	-	-	-	-	-	-	-	-	-	-	-	-	-	-	-	-
		sfaD	-	-	-	-	-	-	-	-	-	-	-	-	-	-	-	-	-	-	-	-	-	-	-	-	-	-	-	-	-	-	-	-	-
		sfaE	-	-	-	-	-	-	-	-	-	-	-	-	-	-	-	-	-	-	-	-	-	-	-	-	-	-	-	-	-	-	-	-	-
		sfaF	-	-	-	-	-	-	-	-	-	-	-	-	-	-	-	-	-	-	-	-	-	-	-	-	-	-	-	-	-	-	-	-	-
		sfaG	-	-	-	-	-	-	-	-	-	-	-	-	-	-	-	-	-	-	-	-	-	-	-	-	-	-	-	-	-	-	-	-	-
		sfaH	-	-	-	-	-	-	-	-	-	-	-	-	-	-	-	-	-	-	-	-	-	-	-	-	-	-	-	-	-	-	-	-	-
		sfaS	-	-	-	-	-	-	-	-	-	-	-	-	-	-	-	-	-	-	-	-	-	-	-	-	-	-	-	-	-	-	-	-	-
	ToxB	toxB	-	-	-	-	-	-	-	-	-	ECH74115_B0076	-	L7095	-	CDCO157_A0063	-	-	-	-	-	-	-	-	-	-	-	-	-	-	-	-	-	-	-
	Type I fimbriae	fimA	-	orf03982	-	-	-	c5393	-	-	-	-	ECH74115_5820	-	Z5912	-	CDCO157_4958	EC958_0045	-	-	-	G2583_5115	-	ETEC_4626	-	-	NRG857_21765	-	-	-	-	ECVR50_4792	-	b4314	i02_4911
		fimB	-	orf03984	-	-	-	c5391	-	-	-	-	ECH74115_5818	-	Z5910	-	CDCO157_4956	EC958_0043*	-	-	-	G2583_5113	-	ETEC_4624	-	-	NRG857_21755	-	-	-	-	ECVR50_4794	-	b4312	i02_4909
		fimC	-	orf03980	-	-	-	c5395	-	-	-	-	ECH74115_5822	-	Z5914	-	CDCO157_4960	EC958_0047	-	-	-	G2583_5117	-	ETEC_4628	-	-	NRG857_21775	-	-	-	-	ECVR50_4790	-	b4316	i02_4913
		fimD	-	orf00568; orf02337; orf03979; orf04246	-	EC55989_1637	ECABU_c49540	c5396	-	-	-	-	ECH74115_5823	-	Z5915	-	CDCO157_4961	EC958_0048	EC042_1637	-	-	G2583_5118	-	ETEC_4629	-	-	NRG857_21780	-	-	-	-	ECVR50_4789	-	b4317	i02_4914
		fimE	-	orf03983	-	-	-	c5392	-	-	-	-	ECH74115_5819	-	Z5911	-	CDCO157_4957	EC958_0044	-	-	-	G2583_5114	-	ETEC_4625	-	-	NRG857_21760	-	-	-	-	ECVR50_4793	-	b4313	i02_4910
		fimF	-	orf02338; orf03978	-	EC55989_1636	ECABU_c49550	c5397	-	EcE24377A_4915	-	-	ECH74115_5824	-	Z5916	-	CDCO157_4962	EC958_0049	EC042_1636	-	-	G2583_5119	-	ETEC_4630	-	-	NRG857_21785	-	-	-	-	ECVR50_4788	-	b4318	i02_4915
		fimG	-	orf02339; orf03976	-	EC55989_1635	ECABU_c49560	c5399	-	EcE24377A_4916	-	-	ECH74115_5825	-	Z5917	-	CDCO157_4963	EC958_0050	EC042_1635	-	-	G2583_5120	-	ETEC_4631	-	-	NRG857_21790	-	-	-	-	ECVR50_4787	-	b4319	i02_4916
		fimH	-	orf03975	-	-	ECABU_c49570	c5400	-	EcE24377A_4917	-	-	ECH74115_5826	-	Z5918	-	CDCO157_4964	EC958_0051	-	-	-	G2583_5121	-	ETEC_4632	-	-	NRG857_21795	-	-	-	-	ECVR50_4786	-	b4320	i02_4917
		fimI	-	orf03981	-	EC55989_4002	-	c5394	-	-	-	-	ECH74115_5821	-	Z5913	-	CDCO157_4959	EC958_0046	-	-	-	G2583_5116	-	ETEC_4627	-	-	NRG857_21770	-	-	-	-	ECVR50_4791	-	b4315	i02_4912
	Hsp60(Legionella)	htpB	-	orf04200	-	-	-	-	-	-	-	-	-	-	-	-	-	-	-	-	-	-	-	-	-	-	-	-	-	-	-	-	-	-	-
	Lateral flagella(Aeromonas)	lfhA	-	orf03594	-	-	-	-	-	-	-	-	-	-	-	-	-	-	-	-	-	-	-	-	-	-	-	-	-	-	-	-	-	-	-
	Polar flagella(Aeromonas)	flmH	-	orf02715	-	-	-	-	-	-	-	-	-	-	-	-	-	-	-	-	-	-	-	-	-	-	-	-	-	-	-	-	-	-	-
		nueA	-	orf02891	-	-	-	-	-	-	-	-	-	-	-	-	-	-	-	-	-	-	-	-	-	-	-	-	-	-	-	-	-	-	-
	Streptococcal plasmin receptor/GAPDH(Streptococcus)	plr/gapA	-	orf02023	-	-	-	-	-	-	-	-	-	-	-	-	-	-	-	-	-	-	-	-	-	-	-	-	-	-	-	-	-	-	-
	Type IV pili(Neisseria)	pilT	-	orf00747	-	-	-	-	-	-	-	-	-	-	-	-	-	-	-	-	-	-	-	-	-	-	-	-	-	-	-	-	-	-	-
	Type IV pili(Yersinia)	pilQ	orf04885	-	-	-	-	-	-	-	-	-	-	-	-	-	-	-	-	-	-	-	-	-	-	-	-	-	-	-	-	-	-	-	-
		pilR	orf04886	-	-	-	-	-	-	-	-	-	-	-	-	-	-	-	-	-	-	-	-	-	-	-	-	-	-	-	-	-	-	-	-
		pilS	orf04887	-	-	-	-	-	-	-	-	-	-	-	-	-	-	-	-	-	-	-	-	-	-	-	-	-	-	-	-	-	-	-	-
		pilV	orf04890	-	-	-	-	-	-	-	-	-	-	-	-	-	-	-	-	-	-	-	-	-	-	-	-	-	-	-	-	-	-	-	-
		pilW	orf04820	orf00309; orf01461; orf01527; orf03712	-	-	-	-	-	-	-	-	-	-	-	-	-	-	-	-	-	-	-	-	-	-	-	-	-	-	-	-	-	-	-
Autotransporter	AIDA-I type	tibA	-	-	-	-	-	-	-	-	-	-	-	-	-	-	-	-	-	-	-	-	-	ETEC_2141	-	-	-	-	-	-	-	-	-	-	-
	AIDA-I	aida	-	-	-	-	-	-	-	-	-	-	-	-	-	-	-	EC958_4121	-	-	-	-	-	-	-	-	-	-	-	-	-	-	-	-	i02_0334
	AatA	aatA	-	-	-	-	-	-	-	-	-	-	-	-	-	-	-	-	-	-	-	-	-	-	-	-	-	-	-	-	-	-	-	-	-
	Antigen 43	agn43	-	orf04304	-	EC55989_3357	ECABU_c12300	c1273; c3655	-	-	-	-	-	-	-	-	-	EC958_3314	-	-	-	-	-	-	-	-	-	-	-	-	-	ECVR50_2156; ECVR50_3268	-	b2000	i02_1166
	Cah	cah	-	orf04009	-	-	-	-	-	EcE24377A_3347; EcE24377A_4892	-	-	ECH74115_1395	-	Z1211; Z1651	-	CDCO157_1332	EC958_5138	EC042_4803	-	-	G2583_3661	-	ETEC_2119	-	-	-	-	-	UMNK88_1274	-	-	-	-	-
	Contact-dependent inhibition CDI system	cdiA	-	orf04265	-	-	ECABU_c03050	c0345	-	-	-	-	-	-	-	-	-	-	-	-	-	-	-	-	-	-	-	-	-	-	-	-	-	-	i02_0331
		cdiB	-	orf04266	-	-	ECABU_c03040	-	-	-	-	-	-	-	-	-	-	-	-	-	-	-	-	-	-	-	-	-	-	-	-	-	-	-	i02_0330
	EhaA	ehaA	-	-	-	EC55989_0317	-	-	-	EcE24377A_0332	-	-	ECH74115_0377	-	Z0402	-	CDCO157_0352	-	EC042_0348	-	-	G2583_0419	-	-	-	-	-	-	-	-	-	-	-	-	-
	EhaB	ehaB	-	orf03423	-	EC55989_0378	-	-	-	EcE24377A_0396	-	-	-	-	Z0469	-	CDCO157_0412	EC958_0509	EC042_0404	-	-	G2583_0482	-	-	-	-	NRG857_01740	-	-	UMNK88_421	-	-	-	-	-
	Enteroaggregative immunoglobulin repeat protein	air/eaeX	-	-	-	-	-	-	-	-	-	-	-	-	-	-	-	-	EC042_4012	-	-	-	-	-	-	-	-	-	-	-	-	-	-	-	-
	EspC	espC	-	-	-	-	-	-	-	-	-	-	-	-	-	-	-	EC958_4614	-	-	-	-	-	-	-	-	-	-	-	-	-	-	-	-	-
	EspI	espI	-	-	-	-	-	-	-	-	-	-	-	-	-	-	-	-	-	-	-	-	-	-	-	-	-	-	-	-	-	-	-	-	-
	EspP	espP	-	-	-	-	-	-	-	-	-	ECH74115_B0104	-	L7020	-	CDCO157_A0080	-	-	-	-	-	-	-	-	-	-	-	-	-	-	-	-	-	-	-
	Pet	pet	-	-	-	EC55989_4682	-	-	-	-	-	-	-	-	-	-	-	-	-	EC042_pAA035	-	-	-	-	-	-	-	-	-	-	-	-	-	-	-
	Pic	pic	-	-	-	EC55989_4660	ECABU_c03110	c0350	EcE24377A_E0051	-	-	-	-	-	-	-	-	-	EC042_4593	-	-	-	-	-	ETEC_p948_0020	-	-	-	-	-	-	-	-	-	-
	Sat	sat	-	-	pEC55989_0068*	-	ECABU_c32840	c3619	-	-	-	-	-	-	-	-	-	EC958_3278	-	-	-	-	-	-	-	-	-	-	-	-	-	ECVR50_3325	-	-	i02_3313
	Temperature-sensitive hemagglutinin	tsh	-	-	-	-	-	-	-	-	-	-	-	-	-	-	-	EC958_4611	-	-	-	-	-	-	-	-	-	-	-	-	-	-	-	-	-
	UpaG adhesin	upaG/ehaG	-	orf00101	-	EC55989_4069	ECABU_c40430	c4424	-	EcE24377A_4106	-	-	ECH74115_4975	-	Z5029	-	CDCO157_4217	EC958_4009	EC042_3912	-	-	G2583_4341	-	-	-	-	NRG857_17920	-	-	-	-	-	-	-	i02_4088
	UpaH	upaH	-	-	-	-	ECABU_c16400	-	-	-	-	-	-	-	-	-	-	EC958_1689	-	-	-	-	-	-	-	-	-	-	-	-	-	-	-	-	i02_1656
	Vacuolating autotransporter gene	vat	-	-	pEC55989_0061*; pEC55989_0062*	-	ECABU_c03670	c0393	-	-	-	-	-	-	-	-	-	-	-	-	-	-	-	-	-	-	NRG857_01335	-	-	-	-	-	-	-	-
Invasion	Invasion of brain endothelial cells (Ibes)	ibeA	-	-	-	-	-	-	-	-	-	-	-	-	-	-	-	-	-	-	-	-	-	-	-	-	NRG857_21885	-	-	-	-	-	-	-	-
		ibeB	-	orf03254	-	EC55989_0563	ECABU_c06210	c0658	-	EcE24377A_0590	-	-	ECH74115_0653	-	Z0711	-	CDCO157_0594	EC958_0679	EC042_0606	-	-	G2583_0733	-	ETEC_0600	-	-	NRG857_02570	-	-	UMNK88_601	-	ECVR50_0563	-	-	i02_0632
		ibeC	-	orf04507	-	EC55989_4437	ECABU_c44660	c4914	-	EcE24377A_4494	-	ECH74115_B0113	ECH74115_5415	L7028	Z5513	CDCO157_A0084	CDCO157_4624	EC958_4441	EC042_4330	-	-	G2583_4767	-	ETEC_4223	-	-	NRG857_19760	-	-	UMNK88_4793	-	ECVR50_4405	-	-	i02_4505
	Tia/Hek	tia	-	orf04212; orf04228	-	EC55989_4831	ECABU_c48390	-	-	-	-	-	-	-	-	-	-	-	EC042_3176	-	-	-	-	ETEC_3907	-	-	-	-	-	-	-	-	-	-	-
	Flagella(Burkholderia)	cheB	-	orf01913	-	-	-	-	-	-	-	-	-	-	-	-	-	-	-	-	-	-	-	-	-	-	-	-	-	-	-	-	-	-	-
		cheR	-	orf01912	-	-	-	-	-	-	-	-	-	-	-	-	-	-	-	-	-	-	-	-	-	-	-	-	-	-	-	-	-	-	-
		cheW	-	orf01909	-	-	-	-	-	-	-	-	-	-	-	-	-	-	-	-	-	-	-	-	-	-	-	-	-	-	-	-	-	-	-
		cheY	-	orf01914	-	-	-	-	-	-	-	-	-	-	-	-	-	-	-	-	-	-	-	-	-	-	-	-	-	-	-	-	-	-	-
		cheZ	-	orf01915	-	-	-	-	-	-	-	-	-	-	-	-	-	-	-	-	-	-	-	-	-	-	-	-	-	-	-	-	-	-	-
		motA	-	orf01906	-	-	-	-	-	-	-	-	-	-	-	-	-	-	-	-	-	-	-	-	-	-	-	-	-	-	-	-	-	-	-
Iron uptake	Aerobactin siderophore	iucA	-	-	-	EC55989_4645	ECABU_c32790	c3627	-	-	-	-	-	-	-	-	-	EC958_3271	-	-	-	-	-	-	-	NRG857_30241	-	-	-	-	-	ECVR50_3331	-	-	i02_3320
		iucB	-	-	-	EC55989_4644	ECABU_c32800	c3626	-	-	-	-	-	-	-	-	-	EC958_3272	-	-	-	-	-	-	-	NRG857_30239	-	-	-	-	-	ECVR50_3330	-	-	i02_3319
		iucC	-	-	-	EC55989_4643	ECABU_c32810	c3625	-	-	-	-	-	-	-	-	-	EC958_3273	-	-	-	-	-	-	-	NRG857_30238	-	-	-	-	-	ECVR50_3329	-	-	i02_3318
		iucD	-	-	-	EC55989_4642	ECABU_c32820	c3624	-	-	-	-	-	-	-	-	-	EC958_3274	-	-	-	-	-	-	-	NRG857_30237	-	-	-	-	-	ECVR50_3328	-	-	i02_3317
		iutA	-	-	-	EC55989_4641	ECABU_c32830	c3623	-	-	-	-	-	-	-	-	-	EC958_3275	-	-	-	-	-	-	-	NRG857_30235	-	-	-	-	-	ECVR50_3327	-	-	i02_3316
	Heme uptake	chuA	-	-	-	-	ECABU_c39390	c4308	-	-	-	-	ECH74115_4857	-	Z4911	-	CDCO157_4117	EC958_3903	EC042_3795	-	-	G2583_4235	-	-	-	-	NRG857_17390	-	-	-	-	-	-	-	i02_3977
		chuS	-	-	-	-	ECABU_c39380	c4307	-	-	-	-	ECH74115_4856	-	Z4910	-	CDCO157_4116	EC958_3902	EC042_3794	-	-	G2583_4234	-	-	-	-	NRG857_17385	-	-	-	-	-	-	-	i02_3976
		chuT	-	-	-	-	ECABU_c39410	c4313	-	-	-	-	ECH74115_4861	-	Z4913	-	CDCO157_4119	EC958_3905	EC042_3796	-	-	G2583_4237	-	-	-	-	NRG857_17395	-	-	-	-	-	-	-	i02_3981
		chuU	-	-	-	-	ECABU_c39450	c4317	-	-	-	-	ECH74115_4865	-	Z4918	-	CDCO157_4123	EC958_3909	EC042_3800	-	-	G2583_4241	-	-	-	-	NRG857_17415	-	-	-	-	-	-	-	i02_3985
		chuW	-	-	-	-	ECABU_c39420	c4314	-	-	-	-	ECH74115_4862	-	Z4914	-	CDCO157_4120	EC958_3906	EC042_3797	-	-	G2583_4238	-	-	-	-	NRG857_17400	-	-	-	-	-	-	-	i02_3982
		chuX	-	-	-	-	ECABU_c39430	c4315	-	-	-	-	ECH74115_4863	-	Z4915	-	CDCO157_4121	EC958_3907	EC042_3798	-	-	G2583_4239	-	-	-	-	NRG857_17405	-	-	-	-	-	-	-	i02_3983
		chuY	-	-	-	-	ECABU_c39440	c4316	-	-	-	-	ECH74115_4864	-	Z4917	-	CDCO157_4122	EC958_3908	EC042_3799	-	-	G2583_4240	-	-	-	-	NRG857_17410	-	-	-	-	-	-	-	i02_3984
	Iron-regulated element	ireA	-	-	-	-	-	c5174	-	-	-	-	-	-	-	-	-	-	-	-	-	-	-	-	-	-	-	-	-	-	-	-	-	-	-
	Iron/manganese transport	sitA	-	-	-	-	ECABU_c14180	c1600	-	-	-	-	-	-	-	-	-	EC958_5193	EC042_1521	-	-	-	-	-	-	-	NRG857_05895	-	-	-	-	-	-	-	i02_1430
		sitB	-	-	-	-	ECABU_c14170	c1599	-	-	-	-	-	-	-	-	-	EC958_1391	EC042_1520	-	-	-	-	-	-	-	NRG857_05890	-	-	-	-	-	-	-	i02_1429
		sitC	-	-	-	-	ECABU_c14160	c1598	-	-	-	-	-	-	-	-	-	EC958_1390	EC042_1519	-	-	-	-	-	-	-	NRG857_05885	-	-	-	-	-	-	-	i02_1428
		sitD	-	-	-	-	ECABU_c14150	c1597	-	-	-	-	-	-	-	-	-	EC958_1389	EC042_1518	-	-	-	-	-	-	-	NRG857_05880	-	-	-	-	-	-	-	i02_1427
	Salmochelin siderophore	iroB	-	-	-	-	ECABU_c12110	c1254	-	-	-	-	-	-	-	-	-	-	-	-	-	-	-	-	-	NRG857_30008	-	-	-	-	-	-	-	-	i02_1148
		iroC	-	-	-	-	ECABU_c12100	c1253	-	-	-	-	-	-	-	-	-	-	-	-	-	-	-	-	-	NRG857_30010	-	-	-	-	-	-	-	-	i02_1147
		iroD	-	-	-	-	ECABU_c12090	c1252	-	-	-	-	-	-	-	-	-	-	-	-	-	-	-	-	-	NRG857_30012	-	-	-	-	-	-	-	-	i02_1146
		iroE	-	-	-	-	ECABU_c12080	c1251	-	-	-	-	-	-	-	-	-	-	-	-	-	-	-	-	-	NRG857_30013	-	-	-	-	-	-	-	-	i02_1145
		iroN	-	orf03224	-	-	ECABU_c12070	c1250	-	-	-	-	-	-	-	-	-	-	-	-	-	-	-	-	-	NRG857_30015	-	-	-	-	-	-	-	-	i02_1144
	Yersiniabactin siderophore	fyuA	-	-	-	EC55989_2212	ECABU_c22460	c2436	-	-	-	-	-	-	-	-	-	EC958_2294	EC042_2218	-	-	-	-	ETEC_2086	-	-	NRG857_09915	-	-	-	-	ECVR50_2121	-	-	i02_2247
		irp1	-	-	-	EC55989_2208	ECABU_c22420	c2429	-	-	-	-	-	-	-	-	-	EC958_2290	EC042_2214	-	-	-	-	ETEC_2082	-	-	NRG857_09895	-	-	-	-	ECVR50_2117	-	-	i02_2242
		irp2	-	-	-	EC55989_2207	ECABU_c22410	c2424	-	-	-	-	-	-	-	-	-	EC958_2289	EC042_2213	-	-	-	-	ETEC_2081	-	-	NRG857_09890	-	-	-	-	ECVR50_2116	-	-	i02_2241
		ybtA	-	-	-	EC55989_2206	ECABU_c22400	c2423	-	-	-	-	-	-	-	-	-	EC958_2288	EC042_2212	-	-	-	-	ETEC_2080	-	-	NRG857_09885	-	-	-	-	ECVR50_2115	-	-	i02_2240
		ybtE	-	-	-	EC55989_2211	ECABU_c22450	c2433	-	-	-	-	-	-	-	-	-	EC958_2293	EC042_2217	-	-	-	-	ETEC_2085	-	-	NRG857_09910	-	-	-	-	ECVR50_2120	-	-	i02_2246
		ybtP	-	-	-	EC55989_2205	ECABU_c22390	c2422	-	-	-	-	-	-	-	-	-	EC958_2287	EC042_2211	-	-	-	-	ETEC_2079	-	-	NRG857_09880	-	-	-	-	ECVR50_2114	-	-	i02_2239
		ybtQ	-	-	-	EC55989_2204	ECABU_c22380	c2421	-	-	-	-	-	-	-	-	-	EC958_2286	EC042_2210	-	-	-	-	ETEC_2078	-	-	NRG857_09875	-	-	-	-	ECVR50_2113	-	-	i02_2238
		ybtS	-	-	-	EC55989_2202	ECABU_c22360	c2419	-	-	-	-	-	-	-	-	-	EC958_2284	EC042_2208	-	-	-	-	ETEC_2076	-	-	NRG857_09865	-	-	-	-	ECVR50_2111	-	-	i02_2236
		ybtT	-	-	-	EC55989_2210	ECABU_c22440	c2432	-	-	-	-	-	-	-	-	-	EC958_2292	EC042_2216	-	-	-	-	ETEC_2084	-	-	NRG857_09905	-	-	-	-	ECVR50_2119	-	-	i02_2245
		ybtU	-	-	-	EC55989_2209	ECABU_c22430	c2430	-	-	-	-	-	-	-	-	-	EC958_2291	EC042_2215	-	-	-	-	ETEC_2083	-	-	NRG857_09900	-	-	-	-	ECVR50_2118	-	-	i02_2244
		ybtX	-	-	-	EC55989_2203	ECABU_c22370	c2420	-	-	-	-	-	-	-	-	-	EC958_2285	EC042_2209	-	-	-	-	ETEC_2077	-	-	NRG857_09870	-	-	-	-	ECVR50_2112	-	-	i02_2237
	ABC transporter(Corynebacterium)	fagC	-	orf04036	-	-	-	-	-	-	-	-	-	-	-	-	-	-	-	-	-	-	-	-	-	-	-	-	-	-	-	-	-	-	-
	Cytochrome c maturation (ccm) locus(Legionella)	ccmF	-	orf01576	-	-	-	-	-	-	-	-	-	-	-	-	-	-	-	-	-	-	-	-	-	-	-	-	-	-	-	-	-	-	-
	Ent siderophore(Klebsiella)	--	-	orf03214	-	-	-	-	-	-	-	-	-	-	-	-	-	-	-	-	-	-	-	-	-	-	-	-	-	-	-	-	-	-	-
		--	-	orf03222	-	-	-	-	-	-	-	-	-	-	-	-	-	-	-	-	-	-	-	-	-	-	-	-	-	-	-	-	-	-	-
	Enterobactin synthesis(Shigella)	entA	-	orf03209	-	-	-	-	-	-	-	-	-	-	-	-	-	-	-	-	-	-	-	-	-	-	-	-	-	-	-	-	-	-	-
		entB	-	orf03210	-	-	-	-	-	-	-	-	-	-	-	-	-	-	-	-	-	-	-	-	-	-	-	-	-	-	-	-	-	-	-
		entC	-	orf03212	-	-	-	-	-	-	-	-	-	-	-	-	-	-	-	-	-	-	-	-	-	-	-	-	-	-	-	-	-	-	-
		entD	-	orf03225	-	-	-	-	-	-	-	-	-	-	-	-	-	-	-	-	-	-	-	-	-	-	-	-	-	-	-	-	-	-	-
		entE	-	orf03211	-	-	-	-	-	-	-	-	-	-	-	-	-	-	-	-	-	-	-	-	-	-	-	-	-	-	-	-	-	-	-
		entF	-	orf03220	-	-	-	-	-	-	-	-	-	-	-	-	-	-	-	-	-	-	-	-	-	-	-	-	-	-	-	-	-	-	-
	Enterobactin transport(Shigella)	fepB	-	orf03213	-	-	-	-	-	-	-	-	-	-	-	-	-	-	-	-	-	-	-	-	-	-	-	-	-	-	-	-	-	-	-
		fepC	-	orf03217	-	-	-	-	-	-	-	-	-	-	-	-	-	-	-	-	-	-	-	-	-	-	-	-	-	-	-	-	-	-	-
		fepD	-	orf03215	-	-	-	-	-	-	-	-	-	-	-	-	-	-	-	-	-	-	-	-	-	-	-	-	-	-	-	-	-	-	-
		fepG	-	orf03216	-	-	-	-	-	-	-	-	-	-	-	-	-	-	-	-	-	-	-	-	-	-	-	-	-	-	-	-	-	-	-
	Heme biosynthesis(Haemophilus)	hemC	-	orf04661	-	-	-	-	-	-	-	-	-	-	-	-	-	-	-	-	-	-	-	-	-	-	-	-	-	-	-	-	-	-	-
		hemE	-	orf04470	-	-	-	-	-	-	-	-	-	-	-	-	-	-	-	-	-	-	-	-	-	-	-	-	-	-	-	-	-	-	-
		hemH	-	orf03318	-	-	-	-	-	-	-	-	-	-	-	-	-	-	-	-	-	-	-	-	-	-	-	-	-	-	-	-	-	-	-
		hemL	-	orf03689	-	-	-	-	-	-	-	-	-	-	-	-	-	-	-	-	-	-	-	-	-	-	-	-	-	-	-	-	-	-	-
		hemN	-	orf00742; orf04601	-	-	-	-	-	-	-	-	-	-	-	-	-	-	-	-	-	-	-	-	-	-	-	-	-	-	-	-	-	-	-
LEE-encoded TTSS effectors	EspB	espB	-	-	-	-	-	-	-	-	-	-	ECH74115_5049	-	Z5105	-	CDCO157_4288	-	-	-	-	G2583_4409	-	-	-	-	-	-	-	-	-	-	-	-	-
	EspF	espF	-	-	-	-	-	-	-	-	-	-	ECH74115_5045	-	Z5100	-	CDCO157_4284	-	-	-	-	G2583_4405	-	-	-	-	-	-	-	-	-	-	-	-	-
	EspG	espG	-	-	-	-	-	-	-	-	-	-	ECH74115_5081	-	Z5142	-	CDCO157_4324	-	-	-	-	G2583_4444	-	-	-	-	-	-	-	-	-	-	-	-	-
	EspH	espH	-	-	-	-	-	-	-	-	-	-	ECH74115_5059	-	Z5115	-	CDCO157_4298	-	-	-	-	G2583_4419	-	-	-	-	-	-	-	-	-	-	-	-	-
	Mitochondria-associated protein Map	map	-	-	-	-	-	-	-	-	-	-	ECH74115_5057	-	Z5113	-	CDCO157_4296	-	-	-	-	G2583_4417	-	-	-	-	-	-	-	-	-	-	-	-	-
	SepZ/EspZ	sepZ	-	-	-	-	-	-	-	-	-	-	-	-	Z5122	-	CDCO157_4306	-	-	-	-	G2583_4426	-	-	-	-	-	-	-	-	-	-	-	-	-
	Tir	tir	-	-	-	-	-	-	-	-	-	-	ECH74115_5056	-	Z5112	-	CDCO157_4295	-	-	-	-	G2583_4416	-	-	-	-	-	-	-	-	-	-	-	-	-
Non-LEE encoded TTSS effectors	Cell-cycle-inhibitory factor Cif	cif	-	-	-	-	-	-	-	-	-	-	-	-	-	-	-	-	-	-	-	-	-	-	-	-	-	-	-	-	-	-	-	-	-
	EspFu/TccP (Tir cytoskeleton coupling protein)	espFu/tccP	-	-	-	-	-	-	-	-	-	-	ECH74115_2756	-	Z3072	-	CDCO157_2509	-	-	-	-	G2583_2429	-	-	-	-	-	-	-	-	-	-	-	-	-
	EspG2 (EPEC EspC island)	espG2	-	-	-	-	-	-	-	-	-	-	-	-	-	-	-	-	-	-	-	-	-	-	-	-	-	-	-	-	-	-	-	-	-
	EspJ	espJ	-	-	-	-	-	-	-	-	-	-	ECH74115_2754	-	Z3071	-	CDCO157_2508	-	-	-	-	G2583_2428	-	-	-	-	-	-	-	-	-	-	-	-	-
	EspK	espK	-	-	-	-	-	-	-	-	-	-	ECH74115_1565	-	Z1829	-	CDCO157_1500	-	-	-	-	-	-	-	-	-	-	-	-	-	-	-	-	-	-
	EspL1	espL1	-	orf02083	-	-	-	-	-	-	-	-	ECH74115_2438	-	Z2749	-	CDCO157_2261	-	-	-	-	G2583_2167	-	-	-	-	-	-	-	-	-	-	-	-	-
	EspL2	espL2	-	-	-	-	-	-	-	-	-	-	ECH74115_4284	-	Z4326	-	CDCO157_3603	-	-	-	-	G2583_3637	-	-	-	-	-	-	-	-	-	-	-	-	-
	EspL4	espL4	-	orf04450	-	-	-	-	-	-	-	-	ECH74115_5486	-	Z5608	-	CDCO157_4676	-	-	-	-	-	-	-	-	-	-	-	-	-	-	-	-	-	-
	EspM1	espM1	-	-	-	-	-	-	-	-	-	-	ECH74115_1815	-	Z2565	-	CDCO157_1748	-	-	-	-	G2583_0344	-	-	-	-	-	-	-	-	-	-	-	-	-
	EspM2	espM2	-	-	-	-	-	-	-	-	-	-	-	-	Z3918	-	CDCO157_3250	-	-	-	-	G2583_3204	-	-	-	-	-	-	-	-	-	-	-	-	-
	EspN	espN	-	-	-	-	-	-	-	-	-	-	ECH74115_1559	-	Z1824	-	CDCO157_1495	-	-	-	-	-	-	-	-	-	-	-	-	-	-	-	-	-	-
	EspO1-1	espO1-1	-	-	-	-	-	-	-	-	-	-	-	-	-	-	CDCO157_1499	-	-	-	-	G2583_0348	-	-	-	-	-	-	-	-	-	-	-	-	-
	EspO1-2	espO1-2	-	-	-	-	-	-	-	-	-	-	-	-	-	-	CDCO157_1746	-	-	-	-	-	-	-	-	-	-	-	-	-	-	-	-	-	-
	EspR1	espR1	-	-	-	-	-	-	-	-	-	-	ECH74115_2080	-	Z2242	-	CDCO157_1917	-	-	-	-	G2583_1832	-	-	-	-	-	-	-	-	-	-	-	-	-
	EspR3	espR3	-	-	-	-	-	-	-	-	-	-	ECH74115_2708	-	Z3023	-	CDCO157_2468B	-	-	-	-	G2583_2384	-	-	-	-	-	-	-	-	-	-	-	-	-
	EspR4	espR4	-	orf01823	-	-	-	-	-	-	-	-	ECH74115_2711	-	Z3026	-	CDCO157_2468D	-	-	-	-	G2583_2386	-	-	-	-	-	-	-	-	-	-	-	-	-
	EspV	espV	-	-	-	-	-	-	-	-	-	-	-	-	Z1387	-	CDCO157_1092	-	-	-	-	-	-	-	-	-	-	-	-	-	-	-	-	-	-
	EspW	espW	-	-	-	-	-	-	-	-	-	-	ECH74115_3869	-	Z3920	-	CDCO157_3252	-	-	-	-	G2583_0342	-	-	-	-	-	-	-	-	-	-	-	-	-
	EspX1	espX1	-	orf03824	-	-	-	-	-	-	-	-	ECH74115_0025	-	Z0025	-	CDCO157_0023	-	-	-	-	G2583_0023	-	-	-	-	-	-	-	-	-	-	-	-	-
	EspX2	espX2	-	-	-	-	-	-	-	-	-	-	ECH74115_0947	-	Z1019	-	CDCO157_0854	-	-	-	-	G2583_1026	-	-	-	-	-	-	-	-	-	-	-	-	-
	EspX4	espX4	-	orf04425	-	-	-	-	-	-	-	-	ECH74115_5519	-	Z5636	-	CDCO157_4704	-	-	-	-	G2583_4863	-	-	-	-	-	-	-	-	-	-	-	-	-
	EspX5	espX5	-	orf04392	-	-	-	-	-	-	-	-	ECH74115_5571	-	Z5665	-	CDCO157_4732	-	-	-	-	G2583_4891	-	-	-	-	-	-	-	-	-	-	-	-	-
	EspX6	espX6	-	-	-	-	-	-	-	-	-	-	ECH74115_5846	-	Z5935	-	CDCO157_4980	-	-	-	-	G2583_5137	-	-	-	-	-	-	-	-	-	-	-	-	-
	EspX7	espX7	-	-	-	-	-	-	-	-	-	-	ECH74115_1558	-	Z1822	-	CDCO157_1494	-	-	-	-	-	-	-	-	-	-	-	-	-	-	-	-	-	-
	EspY1	espY1	-	orf03788	-	-	-	-	-	-	-	-	-	-	Z0065	-	CDCO157_0060	-	-	-	-	G2583_0060	-	-	-	-	-	-	-	-	-	-	-	-	-
	EspY2	espY2	-	-	-	-	-	-	-	-	-	-	ECH74115_0075	-	Z0078	-	CDCO157_0072	-	-	-	-	G2583_0072	-	-	-	-	-	-	-	-	-	-	-	-	-
	EspY3	espY3	-	-	-	-	-	-	-	-	-	-	ECH74115_0501	-	Z0521	-	CDCO157_0460	-	-	-	-	G2583_0530	-	-	-	-	-	-	-	-	-	-	-	-	-
	EspY4	espY4	-	-	-	-	-	-	-	-	-	-	ECH74115_5147	-	Z5211	-	CDCO157_4389	-	-	-	-	G2583_4507	-	-	-	-	-	-	-	-	-	-	-	-	-
	EspY5	espY5	-	-	-	-	-	-	-	-	-	-	-	-	Z5214	-	CDCO157_4393	-	-	-	-	-	-	-	-	-	-	-	-	-	-	-	-	-	-
	LifA/Efa1	lifA/efa1	-	-	-	-	-	-	-	-	-	-	-	-	Z4332; Z4333	-	-	-	-	-	-	G2583_3641	-	-	-	-	-	-	-	-	-	-	-	-	-
	NleA	nleA	-	-	-	-	-	-	-	-	-	-	ECH74115_1807	-	Z6024	-	CDCO157_1740	-	-	-	G2583_pO550114	-	-	-	-	-	-	-	-	-	-	-	-	-	-
	NleB1	nleB1	-	-	-	-	-	-	-	-	-	-	ECH74115_4286	-	Z4328	-	CDCO157_3604	-	-	-	-	-	-	-	-	-	-	-	-	-	-	-	-	-	-
	NleB2-1	nleB2-1	-	-	-	-	-	-	-	-	-	-	ECH74115_0917	-	Z0985	-	CDCO157_0824	-	-	-	-	G2583_0995	-	-	-	-	-	-	-	-	-	-	-	-	-
	NleB2-2	nleB2-2	-	-	-	-	-	-	-	-	-	-	-	-	-	-	-	-	-	-	-	G2583_0347	-	-	-	-	-	-	-	-	-	-	-	-	-
	NleC	nleC	-	-	-	-	-	-	-	-	-	-	ECH74115_0918	-	Z0986	-	CDCO157_0825	-	-	-	-	G2583_0996	-	-	-	-	-	-	-	-	-	-	-	-	-
	NleD	nleD	-	-	-	-	-	-	-	-	-	-	-	-	Z0990	-	CDCO157_0828	-	-	-	-	G2583_1000	-	-	-	-	-	-	-	-	-	-	-	-	-
	NleE-1	nleE-1	-	-	-	-	-	-	-	-	-	-	ECH74115_4287	-	Z4329	-	CDCO157_3605	-	-	-	-	G2583_3639	-	-	-	-	-	-	-	-	-	-	-	-	-
	NleE-2	nleE-2	-	-	-	-	-	-	-	-	-	-	-	-	-	-	-	-	-	-	-	-	-	-	-	-	-	-	-	-	-	-	-	-	-
	NleF	nleF	-	-	-	-	-	-	-	-	-	-	-	-	Z6020	-	CDCO157_1743	-	-	-	-	G2583_1593	-	-	-	-	-	-	-	-	-	-	-	-	-
	NleG-1	nleG-1	-	-	-	-	-	-	-	-	-	-	ECH74115_1814	-	Z6010	-	CDCO157_1747	-	-	-	-	G2583_0343	-	-	-	-	-	-	-	-	-	-	-	-	-
	NleG-2	nleG-2	-	-	-	-	-	-	-	-	-	-	-	-	-	-	-	-	-	-	-	G2583_0341	-	-	-	-	-	-	-	-	-	-	-	-	-
	NleG-3	nleG-3	-	-	-	-	-	-	-	-	-	-	ECH74115_5546	-	-	-	-	-	-	-	-	G2583_3207	-	-	-	-	-	-	-	-	-	-	-	-	-
	NleG2-2	nleG2-2	-	-	-	-	-	-	-	-	-	-	-	-	Z2339	-	-	-	-	-	-	G2583_1748	-	-	-	-	-	-	-	-	-	-	-	-	-
	NleG2-3	nleG2-3	-	-	-	-	-	-	-	-	-	-	ECH74115_2163	-	Z2149	-	CDCO157_1997	-	-	-	-	-	-	-	-	-	-	-	-	-	-	-	-	-	-
	NleG2-4	nleG2-4	-	-	-	-	-	-	-	-	-	-	ECH74115_2228	-	Z2075	-	CDCO157_2068	-	-	-	-	G2583_1916	-	-	-	-	-	-	-	-	-	-	-	-	-
	NleG5-1	nleG5-1	-	-	-	-	-	-	-	-	-	-	ECH74115_5548	-	Z2337	-	-	-	-	-	-	G2583_1750	-	-	-	-	-	-	-	-	-	-	-	-	-
	NleG5-2	nleG5-2	-	-	-	-	-	-	-	-	-	-	ECH74115_2161	-	Z2151	-	CDCO157_1995	-	-	-	-	-	-	-	-	-	-	-	-	-	-	-	-	-	-
	NleG6-1	nleG6-1	-	-	-	-	-	-	-	-	-	-	-	-	Z2338	-	-	-	-	-	-	G2583_1749	-	-	-	-	-	-	-	-	-	-	-	-	-
	NleG6-2	nleG6-2	-	-	-	-	-	-	-	-	-	-	ECH74115_2162	-	Z2150	-	CDCO157_1996	-	-	-	-	-	-	-	-	-	-	-	-	-	-	-	-	-	-
	NleG6-3	nleG6-3	-	-	-	-	-	-	-	-	-	-	ECH74115_3870	-	Z3921	-	CDCO157_3253	-	-	-	-	-	-	-	-	-	-	-	-	-	-	-	-	-	-
	NleG7	nleG7	-	-	-	-	-	-	-	-	-	-	ECH74115_2226	-	Z2077	-	CDCO157_2066	-	-	-	-	G2583_1913	-	-	-	-	-	-	-	-	-	-	-	-	-
	NleG8-2	nleG8-2	-	-	-	-	-	-	-	-	-	-	-	-	Z3919	-	CDCO157_3251	-	-	-	-	G2583_3205	-	-	-	-	-	-	-	-	-	-	-	-	-
	NleH1-1	nleH1-1	-	-	-	-	-	-	-	-	-	-	ECH74115_0919	-	Z0989	-	CDCO157_0826	-	-	-	-	G2583_0998	-	-	-	-	-	-	-	-	-	-	-	-	-
	NleH1-2	nleH1-2	-	-	-	-	-	-	-	-	-	-	ECH74115_1809	-	Z6021	-	CDCO157_1742	-	-	-	-	G2583_1592	-	-	-	-	-	-	-	-	-	-	-	-	-
	TccP2	tccP2	-	-	-	-	-	-	-	-	-	-	-	-	Z1385	-	CDCO157_1090	-	-	-	-	-	-	-	-	-	-	-	-	-	-	-	-	-	-
Regulation	AggR	aggR	-	-	pEC55989_0072	-	-	-	-	-	-	-	-	-	-	-	-	-	-	EC042_pAA052	-	-	-	-	-	-	-	-	-	-	-	-	-	-	-
	Alternative sigma factor RpoS(Legionella)	rpoS	-	orf00965	-	-	-	-	-	-	-	-	-	-	-	-	-	-	-	-	-	-	-	-	-	-	-	-	-	-	-	-	-	-	-
	Carbon storage regulator A(Legionella)	csrA	-	orf01014	-	-	-	-	-	-	-	-	-	-	-	-	-	-	-	-	-	-	-	-	-	-	-	-	-	-	-	-	-	-	-
	GacS/GacA two-component system(Pseudomonas)	gacA	-	orf01845	-	-	-	-	-	-	-	-	-	-	-	-	-	-	-	-	-	-	-	-	-	-	-	-	-	-	-	-	-	-	-
	PhoPQ(Salmonella)	phoP	-	orf02678	-	-	-	-	-	-	-	-	-	-	-	-	-	-	-	-	-	-	-	-	-	-	-	-	-	-	-	-	-	-	-
		phoQ	-	orf02679	-	-	-	-	-	-	-	-	-	-	-	-	-	-	-	-	-	-	-	-	-	-	-	-	-	-	-	-	-	-	-
	RcsAB(Klebsiella)	--	-	orf01555	-	-	-	-	-	-	-	-	-	-	-	-	-	-	-	-	-	-	-	-	-	-	-	-	-	-	-	-	-	-	-
		rcsA	-	orf01807	-	-	-	-	-	-	-	-	-	-	-	-	-	-	-	-	-	-	-	-	-	-	-	-	-	-	-	-	-	-	-
Secretion system	AAI/SCI-II T6SS	aaiA	-	-	-	EC55989_3298	-	-	-	-	-	-	-	-	-	-	-	-	EC042_4562	-	-	-	-	-	-	-	-	-	-	-	-	-	-	-	-
		aaiB	-	-	-	EC55989_3297	-	-	-	-	-	-	-	-	-	-	-	-	EC042_4563	-	-	-	-	-	-	-	-	-	-	-	-	-	-	-	-
		aaiC/hcp	-	-	-	EC55989_3296	-	-	-	-	-	-	-	-	-	-	-	-	EC042_4564	-	-	-	-	-	-	-	-	-	-	-	-	-	-	-	-
		aaiD	-	-	-	EC55989_3295	-	-	-	-	-	-	-	-	-	-	-	-	EC042_4565	-	-	-	-	-	-	-	-	-	-	-	-	-	-	-	-
		aaiE	-	-	-	EC55989_3294	-	-	-	-	-	-	-	-	-	-	-	-	EC042_4566	-	-	-	-	-	-	-	-	-	-	-	-	-	-	-	-
		aaiF	-	-	-	EC55989_3293	-	-	-	-	-	-	-	-	-	-	-	-	EC042_4568	-	-	-	-	-	-	-	-	-	-	-	-	-	-	-	-
		aaiH	-	-	-	EC55989_3291	-	-	-	-	-	-	-	-	-	-	-	-	EC042_4570	-	-	-	-	-	-	-	-	-	-	-	-	-	-	-	-
		aaiI	-	-	-	EC55989_3290	-	-	-	-	-	-	-	-	-	-	-	-	EC042_4571	-	-	-	-	-	-	-	-	-	-	-	-	-	-	-	-
		aaiJ	-	-	-	EC55989_3289	-	-	-	-	-	-	-	-	-	-	-	-	EC042_4572	-	-	-	-	-	-	-	-	-	-	-	-	-	-	-	-
		aaiK	-	-	-	EC55989_3288	-	-	-	-	-	-	-	-	-	-	-	-	EC042_4573	-	-	-	-	-	-	-	-	-	-	-	-	-	-	-	-
		aaiL	-	-	-	EC55989_3287	-	-	-	-	-	-	-	-	-	-	-	-	EC042_4574	-	-	-	-	-	-	-	-	-	-	-	-	-	-	-	-
		aaiM	-	-	-	EC55989_3286	-	-	-	-	-	-	-	-	-	-	-	-	EC042_4574A	-	-	-	-	-	-	-	-	-	-	-	-	-	-	-	-
		aaiN	-	-	-	EC55989_3285	-	-	-	-	-	-	-	-	-	-	-	-	EC042_4575	-	-	-	-	-	-	-	-	-	-	-	-	-	-	-	-
		clpV/aaiP	-	-	-	EC55989_3283	-	-	-	-	-	-	-	-	-	-	-	-	EC042_4577	-	-	-	-	-	-	-	-	-	-	-	-	-	-	-	-
		icmF/aaiO	-	-	-	EC55989_3284	-	-	-	-	-	-	-	-	-	-	-	-	EC042_4576	-	-	-	-	-	-	-	-	-	-	-	-	-	-	-	-
		vgrG	-	-	-	EC55989_3292	-	-	-	-	-	-	-	-	-	-	-	-	EC042_4569	-	-	-	-	-	-	-	-	-	-	-	-	-	-	-	-
	ABC transporter for dispersin	aatA	-	-	pEC55989_0057	-	-	-	-	-	EcE24377A_F0071	-	-	-	-	-	-	-	-	EC042_pAA008	-	-	-	-	ETEC_p948_0890	-	-	-	-	-	-	-	-	-	-
		aatB	-	-	pEC55989_0056	-	-	-	-	-	EcE24377A_F0072	-	-	-	-	-	-	-	-	EC042_pAA009	-	-	-	-	ETEC_p948_0880	-	-	-	-	-	-	-	-	-	-
		aatC	-	-	pEC55989_0055	-	-	-	-	-	-	-	-	-	-	-	-	-	-	EC042_pAA010	-	-	-	-	ETEC_p948_0870	-	-	-	-	-	-	-	-	-	-
		aatD	-	-	pEC55989_0054	-	-	-	-	-	EcE24377A_F0081	-	-	-	-	-	-	-	-	EC042_pAA011	-	-	-	-	ETEC_p948_0990	-	-	-	-	-	-	-	-	-	-
		aatP	-	-	pEC55989_0058	-	-	-	-	-	EcE24377A_F0070	-	-	-	-	-	-	-	-	EC042_pAA007	-	-	-	-	ETEC_p948_0900	-	-	-	-	-	-	-	-	-	-
	ACE T6SS	--	-	orf03616	-	EC55989_0229	-	-	-	EcE24377A_0237	-	-	ECH74115_0243	-	Z0260	-	CDCO157_0226	-	EC042_0221	-	-	G2583_0236	-	-	-	-	NRG857_01135	-	-	UMNK88_238	-	ECVR50_0248	-	-	-
		--	-	-	-	-	-	-	-	-	-	-	-	-	-	-	-	-	-	-	-	-	-	-	-	-	NRG857_01180	-	-	-	-	-	-	-	-
		aec11	-	-	-	-	-	-	-	-	-	-	-	-	-	-	-	-	-	-	-	-	-	-	-	-	NRG857_01185	-	-	-	-	-	-	-	-
		aec14	-	-	-	-	-	-	-	-	-	-	-	-	-	-	-	-	-	-	-	-	-	-	-	-	NRG857_01170	-	-	-	-	-	-	-	-
		aec15	-	orf02389; orf03608	-	-	-	-	-	EcE24377A_1638	-	-	ECH74115_2064	-	Z2262	-	CDCO157_1905	-	-	-	-	G2583_1818	-	-	-	-	NRG857_01165	-	-	UMNK88_1861	-	-	-	-	-
		aec16	-	orf03610	-	EC55989_0235	-	-	-	EcE24377A_0243	-	-	ECH74115_0249	-	Z0266	-	CDCO157_0231	-	EC042_0225	-	-	G2583_0242	-	-	-	-	NRG857_01155	-	-	UMNK88_244	-	ECVR50_0257	-	-	-
		aec17	-	orf03612	-	EC55989_0233	-	-	-	EcE24377A_0241	-	-	ECH74115_0247	-	Z0264	-	CDCO157_0230	-	EC042_0224	-	-	G2583_0240	-	-	-	-	NRG857_01150	-	-	UMNK88_242	-	ECVR50_0252	-	-	-
		aec18	-	orf03614	-	EC55989_0231	-	-	-	EcE24377A_0239	-	-	-	-	Z0262	-	CDCO157_0228	-	EC042_0223	-	-	-	-	-	-	-	NRG857_01145	-	-	UMNK88_240	-	ECVR50_0250	-	-	-
		aec19	-	orf03615	-	EC55989_0230	-	-	-	EcE24377A_0238	-	-	ECH74115_0244	-	Z0261	-	CDCO157_0227	-	EC042_0222	-	-	G2583_0237	-	-	-	-	NRG857_01140	-	-	UMNK88_239	-	ECVR50_0249	-	-	-
		aec22	-	orf03617	-	EC55989_0228	-	-	-	EcE24377A_0236	-	-	ECH74115_0242	-	Z0259	-	CDCO157_0225	-	EC042_0220	-	-	G2583_0235	-	-	-	-	NRG857_01130	-	-	UMNK88_237	-	ECVR50_0247	-	-	-
		aec23	-	orf03618	-	EC55989_0227	-	-	-	EcE24377A_0235	-	-	ECH74115_0241	-	Z0258	-	CDCO157_0224	-	EC042_0219	-	-	G2583_0234	-	-	-	-	NRG857_01125	-	-	UMNK88_236	-	ECVR50_0246	-	-	-
		aec24	-	orf03619	-	EC55989_0226	-	-	-	EcE24377A_0234	-	-	ECH74115_0240	-	Z0257	-	CDCO157_0223	-	EC042_0218	-	-	G2583_0233	-	-	-	-	NRG857_01120	-	-	UMNK88_235	-	ECVR50_0245	-	-	-
		aec25	-	orf03620	-	EC55989_0225	-	-	-	EcE24377A_0233	-	-	ECH74115_0239	-	Z0256	-	CDCO157_0222	-	EC042_0217	-	-	G2583_0232	-	-	-	-	NRG857_01115	-	-	UMNK88_234	-	ECVR50_0244	-	-	-
		aec26	-	orf03621	-	EC55989_0224	-	-	-	EcE24377A_0232	-	-	ECH74115_0238	-	Z0255	-	CDCO157_0221	-	EC042_0216	-	-	G2583_0231	-	-	-	-	NRG857_01110	-	-	UMNK88_233	-	ECVR50_0243	-	-	-
		aec27/clpV	-	orf03622	-	EC55989_0223	-	-	-	EcE24377A_0231	-	-	ECH74115_0237	-	Z0254	-	CDCO157_0220	-	EC042_0215	-	-	G2583_0230	-	-	-	-	NRG857_01105	-	-	UMNK88_232	-	ECVR50_0242	-	-	-
		aec28	-	orf03623	-	EC55989_0222	-	-	-	EcE24377A_0230	-	-	ECH74115_0236	-	Z0253	-	CDCO157_0219	-	EC042_0214	-	-	G2583_0229	-	-	-	-	NRG857_01100	-	-	UMNK88_231	-	ECVR50_0241	-	-	-
		aec29	-	orf03624	-	EC55989_0221	-	-	-	EcE24377A_0229	-	-	ECH74115_0235	-	Z0251	-	-	-	EC042_0213	-	-	G2583_0228	-	-	-	-	NRG857_01095	-	-	UMNK88_230	-	ECVR50_0240	-	-	-
		aec30	-	-	-	EC55989_0220	-	-	-	EcE24377A_0228	-	-	-	-	Z0250	-	CDCO157_0216	-	EC042_0212	-	-	G2583_0227	-	-	-	-	NRG857_01090	-	-	UMNK88_228	-	ECVR50_0239	-	-	-
		aec31	-	orf03627	-	EC55989_0219	-	-	-	EcE24377A_0227	-	-	ECH74115_0233	-	Z0249	-	CDCO157_0215	-	EC042_0211	-	-	G2583_0226	-	-	-	-	NRG857_01085	-	-	UMNK88_227	-	ECVR50_0238	-	-	-
		aec32	-	orf03628	-	EC55989_0218	-	-	-	EcE24377A_0226	-	-	-	-	Z0248	-	CDCO157_0214	-	EC042_0210	-	-	G2583_0225	-	-	-	-	NRG857_01080	-	-	UMNK88_226	-	ECVR50_0237	-	-	-
		aec7	-	-	-	-	-	-	-	-	-	-	-	-	-	-	-	-	EC042_0235	-	-	-	-	-	-	-	NRG857_01205	-	-	-	-	-	-	-	-
		aec8	-	-	-	-	-	-	-	-	-	-	-	-	-	-	-	-	EC042_0234	-	-	-	-	-	-	-	NRG857_01200	-	-	-	-	-	-	-	-
	LEE locus encoded TTSS	--	-	-	-	-	-	-	-	-	-	-	-	-	Z5102	-	CDCO157_4285	-	-	-	-	G2583_4406	-	-	-	-	-	-	-	-	-	-	-	-	-
		--	-	-	-	-	-	-	-	-	-	-	ECH74115_5064	-	Z5121	-	CDCO157_4305	-	-	-	-	G2583_4425	-	-	-	-	-	-	-	-	-	-	-	-	-
		--	-	-	-	-	-	-	-	-	-	-	ECH74115_5078	-	Z5138	-	CDCO157_4321	-	-	-	-	G2583_4441	-	-	-	-	-	-	-	-	-	-	-	-	-
		--	-	-	-	-	-	-	-	-	-	-	ECH74115_5079	-	Z5139	-	CDCO157_4322	-	-	-	-	G2583_4442	-	-	-	-	-	-	-	-	-	-	-	-	-
		--	-	-	-	-	-	-	-	-	-	-	ECH74115_5082	-	Z5143	-	CDCO157_4325	-	-	-	-	G2583_4445	-	-	-	-	-	-	-	-	-	-	-	-	-
		cesD2	-	-	-	-	-	-	-	-	-	-	ECH74115_5048	-	Z5104	-	CDCO157_4287	-	-	-	-	G2583_4408	-	-	-	-	-	-	-	-	-	-	-	-	-
		cesD	-	-	-	-	-	-	-	-	-	-	-	-	Z5127	-	CDCO157_4311	-	-	-	-	G2583_4431	-	-	-	-	-	-	-	-	-	-	-	-	-
		cesF	-	-	-	-	-	-	-	-	-	-	ECH74115_5058	-	Z5114	-	CDCO157_4297	-	-	-	-	G2583_4418	-	-	-	-	-	-	-	-	-	-	-	-	-
		cesT	-	-	-	-	-	-	-	-	-	-	ECH74115_5055	-	Z5111	-	CDCO157_4294	-	-	-	-	G2583_4415	-	-	-	-	-	-	-	-	-	-	-	-	-
		escC	-	-	-	-	-	-	-	-	-	-	ECH74115_5069	-	Z5126	-	CDCO157_4310	-	-	-	-	G2583_4430	-	-	-	-	-	-	-	-	-	-	-	-	-
		escD	-	-	-	-	-	-	-	-	-	-	ECH74115_5053	-	Z5109	-	CDCO157_4292	-	-	-	-	G2583_4413	-	-	-	-	-	-	-	-	-	-	-	-	-
		escF	-	-	-	-	-	-	-	-	-	-	ECH74115_5047	-	Z5103	-	CDCO157_4286	-	-	-	-	G2583_4407	-	-	-	-	-	-	-	-	-	-	-	-	-
		escI	-	-	-	-	-	-	-	-	-	-	-	-	Z5123	-	CDCO157_4307	-	-	-	-	G2583_4427	-	-	-	-	-	-	-	-	-	-	-	-	-
		escJ	-	-	-	-	-	-	-	-	-	-	ECH74115_5066	-	Z5124	-	CDCO157_4308	-	-	-	-	G2583_4428	-	-	-	-	-	-	-	-	-	-	-	-	-
		escK	-	-	-	-	-	-	-	-	-	-	ECH74115_5077	-	Z5137	-	CDCO157_4320	-	-	-	-	G2583_4440	-	-	-	-	-	-	-	-	-	-	-	-	-
		escL	-	-	-	-	-	-	-	-	-	-	ECH74115_5076	-	Z5136	-	CDCO157_4319	-	-	-	-	G2583_4439	-	-	-	-	-	-	-	-	-	-	-	-	-
		escN	-	-	-	-	-	-	-	-	-	-	ECH74115_5062	-	Z5119	-	CDCO157_4303	-	-	-	-	G2583_4423	-	-	-	-	-	-	-	-	-	-	-	-	-
		escO	-	-	-	-	-	-	-	-	-	-	ECH74115_5061	-	Z5118	-	CDCO157_4302	-	-	-	-	G2583_4422	-	-	-	-	-	-	-	-	-	-	-	-	-
		escP	-	-	-	-	-	-	-	-	-	-	-	-	Z5117	-	CDCO157_4301	-	-	-	-	G2583_4421	-	-	-	-	-	-	-	-	-	-	-	-	-
		escR	-	-	-	-	-	-	-	-	-	-	ECH74115_5075	-	Z5135	-	CDCO157_4318	-	-	-	-	G2583_4438	-	-	-	-	-	-	-	-	-	-	-	-	-
		escS	-	-	-	-	-	-	-	-	-	-	ECH74115_5074	-	Z5134	-	CDCO157_4317	-	-	-	-	G2583_4437	-	-	-	-	-	-	-	-	-	-	-	-	-
		escT	-	-	-	-	-	-	-	-	-	-	ECH74115_5073	-	Z5133	-	CDCO157_4316	-	-	-	-	G2583_4436	-	-	-	-	-	-	-	-	-	-	-	-	-
		escU	-	-	-	-	-	-	-	-	-	-	ECH74115_5071	-	Z5132	-	CDCO157_4315	-	-	-	-	G2583_4435	-	-	-	-	-	-	-	-	-	-	-	-	-
		escV	-	-	-	-	-	-	-	-	-	-	ECH74115_5063	-	Z5120	-	CDCO157_4304	-	-	-	-	G2583_4424	-	-	-	-	-	-	-	-	-	-	-	-	-
		espA	-	-	-	-	-	-	-	-	-	-	ECH74115_5051	-	Z5107	-	CDCO157_4290	-	-	-	-	G2583_4411	-	-	-	-	-	-	-	-	-	-	-	-	-
		espB	-	-	-	-	-	-	-	-	-	-	ECH74115_5049	-	Z5105	-	CDCO157_4288	-	-	-	-	G2583_4409	-	-	-	-	-	-	-	-	-	-	-	-	-
		espD	-	-	-	-	-	-	-	-	-	-	ECH74115_5050	-	Z5106	-	CDCO157_4289	-	-	-	-	G2583_4410	-	-	-	-	-	-	-	-	-	-	-	-	-
		etgA	-	-	-	-	-	-	-	-	-	-	ECH74115_5072	-	Z5131	-	CDCO157_4314	-	-	-	-	G2583_4434	-	-	-	-	-	-	-	-	-	-	-	-	-
		glrA	-	-	-	-	-	-	-	-	-	-	-	-	Z5128	-	CDCO157_4312	-	-	-	-	G2583_4432	-	-	-	-	-	-	-	-	-	-	-	-	-
		glrR	-	-	-	-	-	-	-	-	-	-	ECH74115_5070	-	Z5129	-	CDCO157_4313	-	-	-	-	G2583_4433	-	-	-	-	-	-	-	-	-	-	-	-	-
		ler	-	-	-	-	-	-	-	-	-	-	ECH74115_5080	-	Z5140	-	CDCO157_4323	-	-	-	-	G2583_4443	-	-	-	-	-	-	-	-	-	-	-	-	-
		sepD	-	-	-	-	-	-	-	-	-	-	ECH74115_5068	-	Z5125	-	CDCO157_4309	-	-	-	-	G2583_4429	-	-	-	-	-	-	-	-	-	-	-	-	-
		sepL	-	-	-	-	-	-	-	-	-	-	ECH74115_5052	-	Z5108	-	CDCO157_4291	-	-	-	-	G2583_4412	-	-	-	-	-	-	-	-	-	-	-	-	-
		sepQ	-	-	-	-	-	-	-	-	-	-	ECH74115_5060	-	Z5116	-	CDCO157_4300	-	-	-	-	G2583_4420	-	-	-	-	-	-	-	-	-	-	-	-	-
	SCI-I T6SS	--	-	-	-	EC55989_3340	ECABU_c30880	c3385	-	EcE24377A_3123	-	-	-	-	-	-	-	EC958_5031	EC042_4524	-	-	-	-	-	-	-	NRG857_13785	-	-	-	-	-	-	-	i02_3107
		--	-	-	-	EC55989_3339	ECABU_c30890	c3386	-	EcE24377A_3124	-	-	-	-	-	-	-	EC958_5032	EC042_4525	-	-	-	-	-	-	-	NRG857_13790	-	-	-	-	-	-	-	i02_3108
		--	-	-	-	EC55989_3338	ECABU_c30900	c3387	-	EcE24377A_3125	-	-	-	-	-	-	-	EC958_5033	EC042_4526	-	-	-	-	-	-	-	NRG857_13795	-	-	-	-	-	-	-	i02_3109
		--	-	-	-	EC55989_3337	ECABU_c30910	c3388	-	EcE24377A_3126	-	-	-	-	-	-	-	EC958_5034	EC042_4527	-	-	-	-	-	-	-	NRG857_13800	-	-	-	-	-	-	-	i02_3110
		--	-	-	-	EC55989_3336	ECABU_c30920	c3389	-	EcE24377A_3127	-	-	-	-	-	-	-	EC958_5035	EC042_4528	-	-	-	-	-	-	-	NRG857_13805	-	-	-	-	-	-	-	i02_3111
		--	-	-	-	EC55989_3335	ECABU_c30930	c3391	-	EcE24377A_3128	-	-	-	-	-	-	-	EC958_5036	EC042_4529	-	-	-	-	-	-	-	NRG857_13810	-	-	-	-	-	-	-	i02_3112
		--	-	-	-	EC55989_3334	ECABU_c30950	c3392	-	EcE24377A_3129	-	-	-	-	-	-	-	EC958_5037	EC042_4530	-	-	-	-	-	-	-	NRG857_13815	-	-	-	-	-	-	-	i02_3113
		--	-	-	-	EC55989_3333	-	-	-	-	-	-	-	-	-	-	-	-	EC042_4531	-	-	-	-	-	-	-	-	-	-	-	-	-	-	-	-
		--	-	-	-	-	-	-	-	-	-	-	-	-	-	-	-	-	EC042_4532	-	-	-	-	-	-	-	-	-	-	-	-	-	-	-	-
		--	-	-	-	EC55989_3331	ECABU_c30960	c3393	-	EcE24377A_3130	-	-	-	-	-	-	-	EC958_3091; EC958_3095; EC958_3099	EC042_4533	-	-	-	-	-	-	-	NRG857_13820	-	-	-	-	-	-	-	i02_3114
		--	-	-	-	EC55989_3330	-	-	-	-	-	-	-	-	-	-	-	EC958_0639	EC042_4534	-	-	-	-	-	-	-	-	-	-	-	-	-	-	-	-
		--	-	-	-	EC55989_3329	-	-	-	-	-	-	-	-	-	-	-	EC958_0640	EC042_4535	-	-	-	-	-	-	-	-	-	-	-	-	-	-	-	-
		--	-	-	-	EC55989_3328	-	-	-	-	-	-	-	-	-	-	-	EC958_0641	EC042_4536	-	-	-	-	-	-	-	-	-	-	-	-	-	-	-	-
		--	-	-	-	EC55989_3327	ECABU_c30990	c3396	-	-	-	-	-	-	-	-	-	-	EC042_4537	-	-	-	-	-	-	-	NRG857_13835	-	-	-	-	-	-	-	i02_3117
		--	-	-	-	EC55989_3326	-	-	-	-	-	-	-	-	-	-	-	-	EC042_4538	-	-	-	-	-	-	-	-	-	-	-	-	-	-	-	-
		--	-	-	-	EC55989_3325	ECABU_c31010	c3398	-	-	-	-	-	-	-	-	-	-	EC042_4539	-	-	-	-	-	-	-	NRG857_13845	-	-	-	-	-	-	-	i02_3119
		--	-	-	-	EC55989_3324	ECABU_c31020	c3399	-	-	-	-	-	-	-	-	-	EC958_3105	EC042_4540	-	-	-	-	-	-	-	NRG857_13850	-	-	-	-	-	-	-	i02_3120
		--	-	-	-	EC55989_3323	-	-	-	-	-	-	-	-	-	-	-	-	EC042_4541	-	-	-	-	-	-	-	-	-	-	-	-	-	-	-	-
		--	-	-	-	EC55989_3322	ECABU_c31030	c3400	-	-	-	-	-	-	-	-	-	EC958_3109	EC042_4542	-	-	-	-	-	-	-	NRG857_13865	-	-	-	-	-	-	-	i02_3121
		--	-	-	-	EC55989_3321	ECABU_c31040	-	-	-	-	-	-	-	-	-	-	EC958_5040	EC042_4543	-	-	-	-	-	-	-	NRG857_13870	-	-	-	-	-	-	-	i02_3122
		--	-	-	-	EC55989_3320	ECABU_c31050	c3401	-	EcE24377A_3133	-	-	-	-	-	-	-	EC958_5041	EC042_4544	-	-	-	-	-	-	-	NRG857_13875	-	-	-	-	-	-	-	i02_3123
		--	-	-	-	EC55989_3319	ECABU_c31060	c3402	-	EcE24377A_3134	-	-	-	-	-	-	-	EC958_5042	EC042_4545	-	-	-	-	-	-	-	NRG857_13880	-	-	-	-	-	-	-	i02_3124
		--	-	-	-	EC55989_3318	-	-	-	-	-	-	-	-	-	-	-	-	EC042_4546	-	-	-	-	-	-	-	-	-	-	-	-	-	-	-	-
		--	-	-	-	EC55989_3317	-	-	-	-	-	-	-	-	-	-	-	-	EC042_4547	-	-	-	-	-	-	-	-	-	-	-	-	-	-	-	-
		--	-	-	-	EC55989_3316	-	-	-	-	-	-	-	-	-	-	-	-	EC042_4548	-	-	-	-	-	-	-	-	-	-	-	-	-	-	-	-
		--	-	-	-	-	-	-	-	-	-	-	-	-	-	-	-	-	EC042_4549	-	-	-	-	-	-	-	-	-	-	-	-	-	-	-	-
		--	-	-	-	EC55989_3315	ECABU_c31070	-	-	EcE24377A_3135	-	-	-	-	-	-	-	EC958_5043	EC042_4550	-	-	-	-	-	-	-	NRG857_13885	-	-	-	-	-	-	-	i02_3125
	EPS type II secretion system(Vibrio)	epsE	-	orf00396	-	-	-	-	-	-	-	-	-	-	-	-	-	-	-	-	-	-	-	-	-	-	-	-	-	-	-	-	-	-	-
	Flagella (cluster I)(Yersinia)	flgB	-	orf02733	-	-	-	-	-	-	-	-	-	-	-	-	-	-	-	-	-	-	-	-	-	-	-	-	-	-	-	-	-	-	-
		flgC	-	orf02732	-	-	-	-	-	-	-	-	-	-	-	-	-	-	-	-	-	-	-	-	-	-	-	-	-	-	-	-	-	-	-
		flgD	-	orf02731	-	-	-	-	-	-	-	-	-	-	-	-	-	-	-	-	-	-	-	-	-	-	-	-	-	-	-	-	-	-	-
		flgE	-	orf02730	-	-	-	-	-	-	-	-	-	-	-	-	-	-	-	-	-	-	-	-	-	-	-	-	-	-	-	-	-	-	-
		flgF	-	orf02729	-	-	-	-	-	-	-	-	-	-	-	-	-	-	-	-	-	-	-	-	-	-	-	-	-	-	-	-	-	-	-
		flgG	-	orf02728	-	-	-	-	-	-	-	-	-	-	-	-	-	-	-	-	-	-	-	-	-	-	-	-	-	-	-	-	-	-	-
		flgH	-	orf02727	-	-	-	-	-	-	-	-	-	-	-	-	-	-	-	-	-	-	-	-	-	-	-	-	-	-	-	-	-	-	-
		flgI	-	orf02726	-	-	-	-	-	-	-	-	-	-	-	-	-	-	-	-	-	-	-	-	-	-	-	-	-	-	-	-	-	-	-
		flgJ	-	orf02725	-	-	-	-	-	-	-	-	-	-	-	-	-	-	-	-	-	-	-	-	-	-	-	-	-	-	-	-	-	-	-
		flgK	-	orf02724	-	-	-	-	-	-	-	-	-	-	-	-	-	-	-	-	-	-	-	-	-	-	-	-	-	-	-	-	-	-	-
		flgL	-	orf02723	-	-	-	-	-	-	-	-	-	-	-	-	-	-	-	-	-	-	-	-	-	-	-	-	-	-	-	-	-	-	-
		flgM	-	orf02736	-	-	-	-	-	-	-	-	-	-	-	-	-	-	-	-	-	-	-	-	-	-	-	-	-	-	-	-	-	-	-
		flhA	-	orf01918	-	-	-	-	-	-	-	-	-	-	-	-	-	-	-	-	-	-	-	-	-	-	-	-	-	-	-	-	-	-	-
		flhB	-	orf01917	-	-	-	-	-	-	-	-	-	-	-	-	-	-	-	-	-	-	-	-	-	-	-	-	-	-	-	-	-	-	-
		flhC	-	orf01905	-	-	-	-	-	-	-	-	-	-	-	-	-	-	-	-	-	-	-	-	-	-	-	-	-	-	-	-	-	-	-
		flhD	-	orf01904	-	-	-	-	-	-	-	-	-	-	-	-	-	-	-	-	-	-	-	-	-	-	-	-	-	-	-	-	-	-	-
		fliA	-	orf01836	-	-	-	-	-	-	-	-	-	-	-	-	-	-	-	-	-	-	-	-	-	-	-	-	-	-	-	-	-	-	-
		fliE	-	orf01822	-	-	-	-	-	-	-	-	-	-	-	-	-	-	-	-	-	-	-	-	-	-	-	-	-	-	-	-	-	-	-
		fliF	-	orf01821	-	-	-	-	-	-	-	-	-	-	-	-	-	-	-	-	-	-	-	-	-	-	-	-	-	-	-	-	-	-	-
		fliG	-	orf01820	-	-	-	-	-	-	-	-	-	-	-	-	-	-	-	-	-	-	-	-	-	-	-	-	-	-	-	-	-	-	-
		fliH	-	orf01819	-	-	-	-	-	-	-	-	-	-	-	-	-	-	-	-	-	-	-	-	-	-	-	-	-	-	-	-	-	-	-
		fliI	-	orf01818	-	-	-	-	-	-	-	-	-	-	-	-	-	-	-	-	-	-	-	-	-	-	-	-	-	-	-	-	-	-	-
		fliJ	-	orf01817	-	-	-	-	-	-	-	-	-	-	-	-	-	-	-	-	-	-	-	-	-	-	-	-	-	-	-	-	-	-	-
		fliL	-	orf01815	-	-	-	-	-	-	-	-	-	-	-	-	-	-	-	-	-	-	-	-	-	-	-	-	-	-	-	-	-	-	-
		fliM	-	orf01814	-	-	-	-	-	-	-	-	-	-	-	-	-	-	-	-	-	-	-	-	-	-	-	-	-	-	-	-	-	-	-
		fliN	-	orf01813	-	-	-	-	-	-	-	-	-	-	-	-	-	-	-	-	-	-	-	-	-	-	-	-	-	-	-	-	-	-	-
		fliP	-	orf01810	-	-	-	-	-	-	-	-	-	-	-	-	-	-	-	-	-	-	-	-	-	-	-	-	-	-	-	-	-	-	-
		fliQ	-	orf01809	-	-	-	-	-	-	-	-	-	-	-	-	-	-	-	-	-	-	-	-	-	-	-	-	-	-	-	-	-	-	-
		fliR	-	orf01808	-	-	-	-	-	-	-	-	-	-	-	-	-	-	-	-	-	-	-	-	-	-	-	-	-	-	-	-	-	-	-
		fliS	-	orf01831	-	-	-	-	-	-	-	-	-	-	-	-	-	-	-	-	-	-	-	-	-	-	-	-	-	-	-	-	-	-	-
		fliZ	-	orf01837	-	-	-	-	-	-	-	-	-	-	-	-	-	-	-	-	-	-	-	-	-	-	-	-	-	-	-	-	-	-	-
	Mxi-Spa TTSS effectors controlled by MxiE(Shigella)	ipaH	-	orf01046	-	-	-	-	-	-	-	-	-	-	-	-	-	-	-	-	-	-	-	-	-	-	-	-	-	-	-	-	-	-	-
	T2SS(Aeromonas)	exeD	-	orf00397	-	-	-	-	-	-	-	-	-	-	-	-	-	-	-	-	-	-	-	-	-	-	-	-	-	-	-	-	-	-	-
		exeG	-	orf00394	-	-	-	-	-	-	-	-	-	-	-	-	-	-	-	-	-	-	-	-	-	-	-	-	-	-	-	-	-	-	-
	T4SS effectors(Coxiella)	--	-	orf00542	-	-	-	-	-	-	-	-	-	-	-	-	-	-	-	-	-	-	-	-	-	-	-	-	-	-	-	-	-	-	-
		--	-	orf01933	-	-	-	-	-	-	-	-	-	-	-	-	-	-	-	-	-	-	-	-	-	-	-	-	-	-	-	-	-	-	-
	T6SS-II(Klebsiella)	clpB	-	orf01127	-	-	-	-	-	-	-	-	-	-	-	-	-	-	-	-	-	-	-	-	-	-	-	-	-	-	-	-	-	-	-
	TTSS (SPI-1 encode)(Salmonella)	prgI	-	orf00844	-	-	-	-	-	-	-	-	-	-	-	-	-	-	-	-	-	-	-	-	-	-	-	-	-	-	-	-	-	-	-
		prgK	-	orf00846	-	-	-	-	-	-	-	-	-	-	-	-	-	-	-	-	-	-	-	-	-	-	-	-	-	-	-	-	-	-	-
		spaQ	-	orf00838	-	-	-	-	-	-	-	-	-	-	-	-	-	-	-	-	-	-	-	-	-	-	-	-	-	-	-	-	-	-	-
	Ysa TTSS(Yersinia)	ysaR	-	orf00837	-	-	-	-	-	-	-	-	-	-	-	-	-	-	-	-	-	-	-	-	-	-	-	-	-	-	-	-	-	-	-
Toxin	Alpha-hemolysin	hlyA	-	-	-	-	ECABU_c48860	c3570	-	-	-	ECH74115_B0018	-	L7048	-	CDCO157_A0018	-	-	-	-	-	-	-	-	-	-	-	-	-	-	UMNK88_pHly50	-	-	-	-
		hlyB	-	-	-	-	ECABU_c48850	c3573	-	-	-	ECH74115_B0019	-	L7049	-	CDCO157_A0019	-	-	-	-	-	-	-	-	-	-	-	-	-	-	UMNK88_pHly51	-	-	-	-
		hlyC	-	-	-	-	ECABU_c48880	c3569	-	-	-	ECH74115_B0017	-	L7047	-	CDCO157_A0017	-	-	-	-	-	-	-	-	-	-	-	-	-	-	UMNK88_pHly49	-	-	-	-
		hlyD	-	-	-	-	ECABU_c48840	c3574	-	-	-	ECH74115_B0020	-	L7050	-	CDCO157_A0020	-	-	-	-	-	-	-	-	-	-	-	-	-	-	UMNK88_pHly52	-	-	-	-
	Colicin-like Usp	usp	-	-	-	-	ECABU_c01180	-	-	-	-	-	-	-	-	-	-	EC958_0252	-	-	-	-	-	-	-	-	NRG857_00565	-	-	-	-	-	-	-	i02_0122
	Cytolethal distending toxin	cdtA	-	-	-	-	-	-	-	-	-	-	-	-	-	-	-	-	-	-	-	-	-	-	-	-	-	-	-	-	-	-	-	-	-
		cdtB	-	-	-	-	-	-	-	-	-	-	-	-	-	-	-	-	-	-	-	-	-	-	-	-	-	-	-	-	-	-	-	-	-
		cdtC	-	-	-	-	-	-	-	-	-	-	-	-	-	-	-	-	-	-	-	-	-	-	-	-	-	-	-	-	-	-	-	-	-
	Cytotoxic necrotizing factor 1	cnf1	-	-	-	-	ECABU_c48820	-	-	-	-	-	-	-	-	-	-	-	-	-	-	-	-	-	-	-	-	-	-	-	-	-	-	-	-
	Enterotoxin 1	set1A	-	-	-	-	-	-	-	-	-	-	-	-	-	-	-	-	EC042_4593B	-	-	-	-	-	-	-	-	-	-	-	-	-	-	-	-
		set1B	-	-	-	-	-	-	-	-	-	-	-	-	-	-	-	-	EC042_4593A	-	-	-	-	-	-	-	-	-	-	-	-	-	-	-	-
	Enterotoxin SenB/TieB	senB	-	-	-	-	-	-	-	-	-	-	-	-	-	-	-	-	-	-	-	-	-	-	-	-	-	-	-	-	-	-	ECVR50_B055	-	-
	Heat-labile enterotoxin	eltA	-	-	-	-	-	-	-	-	EcE24377A_F0020	-	-	-	-	-	-	-	-	-	-	-	ETEC_p666_0660	-	-	-	-	UMNK88_pEnt35	-	-	-	-	-	-	-
		eltB	-	-	-	-	-	-	-	-	-	-	-	-	-	-	-	-	-	-	-	-	ETEC_p666_0650	-	-	-	-	UMNK88_pEnt36	-	-	-	-	-	-	-
	Heat-stable enterotoxin 1 (EAST1)	astA	-	-	-	-	-	-	-	-	-	-	-	-	-	-	-	-	-	EC042_pAA040*	-	-	-	-	-	-	-	-	-	-	-	-	-	-	-
	Hemolysin/cytolysin A	hlyE/clyA	-	orf02649	-	-	-	-	-	-	-	-	ECH74115_1668	-	Z1944	-	CDCO157_1607	EC958_1421	EC042_1231	-	-	G2583_1442	-	ETEC_1286	-	-	NRG857_06035*	-	-	-	-	ECVR50_1260	-	-	-
	Shiga-like toxin	stx1A	-	-	-	-	-	-	-	-	-	-	-	-	Z3344	-	CDCO157_2739	-	-	-	-	-	-	-	-	-	-	-	-	-	-	-	-	-	-
		stx1B	-	-	-	-	-	-	-	-	-	-	-	-	Z3343	-	CDCO157_2738	-	-	-	-	-	-	-	-	-	-	-	-	-	-	-	-	-	-
		stx2A	-	-	-	-	-	-	-	-	-	-	ECH74115_3533	-	Z1464	-	CDCO157_1154	-	-	-	-	-	-	-	-	-	-	-	-	-	-	-	-	-	-
		stx2B	-	-	-	-	-	-	-	-	-	-	ECH74115_3532	-	Z1465	-	CDCO157_1155	-	-	-	-	-	-	-	-	-	-	-	-	-	-	-	-	-	-
	Hemolysin HlyA(Aeromonas)	hlyA	-	orf04119	-	-	-	-	-	-	-	-	-	-	-	-	-	-	-	-	-	-	-	-	-	-	-	-	-	-	-	-	-	-	-
	Hemolysin III(Aeromonas)	--	-	orf00797	-	-	-	-	-	-	-	-	-	-	-	-	-	-	-	-	-	-	-	-	-	-	-	-	-	-	-	-	-	-	-
	Phytotoxin phaseolotoxin(Pseudomonas)	cysC1	-	orf00956	-	-	-	-	-	-	-	-	-	-	-	-	-	-	-	-	-	-	-	-	-	-	-	-	-	-	-	-	-	-	-
Adherence and invasion	EF-Tu(Francisella)	--	-	orf00383; orf04488	-	-	-	-	-	-	-	-	-	-	-	-	-	-	-	-	-	-	-	-	-	-	-	-	-	-	-	-	-	-	-
Amino acid and purine metabolism	Glutamine synthesis(Mycobacterium)	glnA1	-	orf04596	-	-	-	-	-	-	-	-	-	-	-	-	-	-	-	-	-	-	-	-	-	-	-	-	-	-	-	-	-	-	-
Anaerobic respiration	Nitrate reductase(Mycobacterium)	narH	-	orf02378; orf02599	-	-	-	-	-	-	-	-	-	-	-	-	-	-	-	-	-	-	-	-	-	-	-	-	-	-	-	-	-	-	-
Antiphagocytosis	Alginate regulation(Pseudomonas)	algU	-	orf01144	-	-	-	-	-	-	-	-	-	-	-	-	-	-	-	-	-	-	-	-	-	-	-	-	-	-	-	-	-	-	-
	Capsular polysaccharide(Vibrio)	rmlB	-	orf04676	-	-	-	-	-	-	-	-	-	-	-	-	-	-	-	-	-	-	-	-	-	-	-	-	-	-	-	-	-	-	-
		wbjD/wecB	-	orf04678	-	-	-	-	-	-	-	-	-	-	-	-	-	-	-	-	-	-	-	-	-	-	-	-	-	-	-	-	-	-	-
		wecC	-	orf04677	-	-	-	-	-	-	-	-	-	-	-	-	-	-	-	-	-	-	-	-	-	-	-	-	-	-	-	-	-	-	-
	Capsule(Klebsiella)	--	-	orf01713; orf01717; orf01718; orf01720; orf01721; orf01727; orf01729; orf01733; orf02825; orf03244	-	-	-	-	-	-	-	-	-	-	-	-	-	-	-	-	-	-	-	-	-	-	-	-	-	-	-	-	-	-	-
		galF	-	orf01712	-	-	-	-	-	-	-	-	-	-	-	-	-	-	-	-	-	-	-	-	-	-	-	-	-	-	-	-	-	-	-
		wzb	-	orf02826	-	-	-	-	-	-	-	-	-	-	-	-	-	-	-	-	-	-	-	-	-	-	-	-	-	-	-	-	-	-	-
		wzc	-	orf01719; orf02827	-	-	-	-	-	-	-	-	-	-	-	-	-	-	-	-	-	-	-	-	-	-	-	-	-	-	-	-	-	-	-
		wzi	-	orf01716	-	-	-	-	-	-	-	-	-	-	-	-	-	-	-	-	-	-	-	-	-	-	-	-	-	-	-	-	-	-	-
Biofilm formation	PNAG (Polysaccharide poly-N-acetylglucosamine)(Acinetobacter)	pgaC	-	orf02785	-	-	-	-	-	-	-	-	-	-	-	-	-	-	-	-	-	-	-	-	-	-	-	-	-	-	-	-	-	-	-
Cell surface components	Trehalose-recycling ABC transporter(Mycobacterium)	sugC	-	orf00273; orf02503; orf04430	-	-	-	-	-	-	-	-	-	-	-	-	-	-	-	-	-	-	-	-	-	-	-	-	-	-	-	-	-	-	-
Efflux pump	AcrAB(Klebsiella)	--	-	orf00205; orf03330	-	-	-	-	-	-	-	-	-	-	-	-	-	-	-	-	-	-	-	-	-	-	-	-	-	-	-	-	-	-	-
		--	-	orf01323	-	-	-	-	-	-	-	-	-	-	-	-	-	-	-	-	-	-	-	-	-	-	-	-	-	-	-	-	-	-	-
		acrB	-	orf00204; orf03331	-	-	-	-	-	-	-	-	-	-	-	-	-	-	-	-	-	-	-	-	-	-	-	-	-	-	-	-	-	-	-
	FarAB(Neisseria)	farB	-	orf01019; orf01414	-	-	-	-	-	-	-	-	-	-	-	-	-	-	-	-	-	-	-	-	-	-	-	-	-	-	-	-	-	-	-
Endotoxin	LOS(Haemophilus)	gmhA/lpcA	-	orf03601	-	-	-	-	-	-	-	-	-	-	-	-	-	-	-	-	-	-	-	-	-	-	-	-	-	-	-	-	-	-	-
		htrB	-	orf02754	-	-	-	-	-	-	-	-	-	-	-	-	-	-	-	-	-	-	-	-	-	-	-	-	-	-	-	-	-	-	-
		kdsA	-	orf02613	-	-	-	-	-	-	-	-	-	-	-	-	-	-	-	-	-	-	-	-	-	-	-	-	-	-	-	-	-	-	-
		kdtA	-	orf00073	-	-	-	-	-	-	-	-	-	-	-	-	-	-	-	-	-	-	-	-	-	-	-	-	-	-	-	-	-	-	-
		lpxA	-	orf03662	-	-	-	-	-	-	-	-	-	-	-	-	-	-	-	-	-	-	-	-	-	-	-	-	-	-	-	-	-	-	-
		lpxB	-	orf03661	-	-	-	-	-	-	-	-	-	-	-	-	-	-	-	-	-	-	-	-	-	-	-	-	-	-	-	-	-	-	-
		lpxC	-	orf03748	-	-	-	-	-	-	-	-	-	-	-	-	-	-	-	-	-	-	-	-	-	-	-	-	-	-	-	-	-	-	-
		lpxD	-	orf03664	-	-	-	-	-	-	-	-	-	-	-	-	-	-	-	-	-	-	-	-	-	-	-	-	-	-	-	-	-	-	-
		lpxK	-	orf02894	-	-	-	-	-	-	-	-	-	-	-	-	-	-	-	-	-	-	-	-	-	-	-	-	-	-	-	-	-	-	-
		msbA	-	orf02895	-	-	-	-	-	-	-	-	-	-	-	-	-	-	-	-	-	-	-	-	-	-	-	-	-	-	-	-	-	-	-
		opsX/rfaC	-	orf00082	-	-	-	-	-	-	-	-	-	-	-	-	-	-	-	-	-	-	-	-	-	-	-	-	-	-	-	-	-	-	-
		orfM	-	orf00743	-	-	-	-	-	-	-	-	-	-	-	-	-	-	-	-	-	-	-	-	-	-	-	-	-	-	-	-	-	-	-
		rfaD	-	orf00084	-	-	-	-	-	-	-	-	-	-	-	-	-	-	-	-	-	-	-	-	-	-	-	-	-	-	-	-	-	-	-
		rfaE	-	orf00665	-	-	-	-	-	-	-	-	-	-	-	-	-	-	-	-	-	-	-	-	-	-	-	-	-	-	-	-	-	-	-
		rfaF	-	orf00083	-	-	-	-	-	-	-	-	-	-	-	-	-	-	-	-	-	-	-	-	-	-	-	-	-	-	-	-	-	-	-
		wecA	-	orf04680	-	-	-	-	-	-	-	-	-	-	-	-	-	-	-	-	-	-	-	-	-	-	-	-	-	-	-	-	-	-	-
Enzyme	Streptococcal enolase(Streptococcus)	eno	-	orf00924	-	-	-	-	-	-	-	-	-	-	-	-	-	-	-	-	-	-	-	-	-	-	-	-	-	-	-	-	-	-	-
Fimbrial adherence determinants	Fim(Salmonella)	fimA	-	orf03266	-	-	-	-	-	-	-	-	-	-	-	-	-	-	-	-	-	-	-	-	-	-	-	-	-	-	-	-	-	-	-
		fimD	-	orf03264	-	-	-	-	-	-	-	-	-	-	-	-	-	-	-	-	-	-	-	-	-	-	-	-	-	-	-	-	-	-	-
		fimF	-	orf03262	-	-	-	-	-	-	-	-	-	-	-	-	-	-	-	-	-	-	-	-	-	-	-	-	-	-	-	-	-	-	-
		fimH	-	orf03263	-	-	-	-	-	-	-	-	-	-	-	-	-	-	-	-	-	-	-	-	-	-	-	-	-	-	-	-	-	-	-
		fimZ	-	orf03261	-	-	-	-	-	-	-	-	-	-	-	-	-	-	-	-	-	-	-	-	-	-	-	-	-	-	-	-	-	-	-
	Sta(Salmonella)	staB	-	orf03704	-	-	-	-	-	-	-	-	-	-	-	-	-	-	-	-	-	-	-	-	-	-	-	-	-	-	-	-	-	-	-
		staC	-	orf03705	-	-	-	-	-	-	-	-	-	-	-	-	-	-	-	-	-	-	-	-	-	-	-	-	-	-	-	-	-	-	-
	Stc(Salmonella)	stcB	-	orf01664; orf03827	-	-	-	-	-	-	-	-	-	-	-	-	-	-	-	-	-	-	-	-	-	-	-	-	-	-	-	-	-	-	-
		stcC	-	orf01665; orf03828	-	-	-	-	-	-	-	-	-	-	-	-	-	-	-	-	-	-	-	-	-	-	-	-	-	-	-	-	-	-	-
		stcD	-	orf01666	-	-	-	-	-	-	-	-	-	-	-	-	-	-	-	-	-	-	-	-	-	-	-	-	-	-	-	-	-	-	-
	Stf(Salmonella)	stfC	-	orf01429	-	-	-	-	-	-	-	-	-	-	-	-	-	-	-	-	-	-	-	-	-	-	-	-	-	-	-	-	-	-	-
		stfD	-	orf01430	-	-	-	-	-	-	-	-	-	-	-	-	-	-	-	-	-	-	-	-	-	-	-	-	-	-	-	-	-	-	-
	Stj(Salmonella)	stjC	-	orf00498	-	-	-	-	-	-	-	-	-	-	-	-	-	-	-	-	-	-	-	-	-	-	-	-	-	-	-	-	-	-	-
Immune evasion	Exopolysaccharide(Haemophilus)	galE	-	orf03052; orf03243	-	-	-	-	-	-	-	-	-	-	-	-	-	-	-	-	-	-	-	-	-	-	-	-	-	-	-	-	-	-	-
		galU	-	orf02592	-	-	-	-	-	-	-	-	-	-	-	-	-	-	-	-	-	-	-	-	-	-	-	-	-	-	-	-	-	-	-
		mrsA/glmM	-	orf00537	-	-	-	-	-	-	-	-	-	-	-	-	-	-	-	-	-	-	-	-	-	-	-	-	-	-	-	-	-	-	-
		pgi	-	orf04442	-	-	-	-	-	-	-	-	-	-	-	-	-	-	-	-	-	-	-	-	-	-	-	-	-	-	-	-	-	-	-
	LPS(Brucella)	acpXL	-	orf02714	-	-	-	-	-	-	-	-	-	-	-	-	-	-	-	-	-	-	-	-	-	-	-	-	-	-	-	-	-	-	-
Lipid and fatty acid metabolism	Isocitrate lyase(Mycobacterium)	icl	-	orf04452	-	-	-	-	-	-	-	-	-	-	-	-	-	-	-	-	-	-	-	-	-	-	-	-	-	-	-	-	-	-	-
	Pantothenate synthesis(Mycobacterium)	panD	-	orf03713	-	-	-	-	-	-	-	-	-	-	-	-	-	-	-	-	-	-	-	-	-	-	-	-	-	-	-	-	-	-	-
Magnesium uptake	Mg2+ transport(Salmonella)	mgtB	-	orf04097	-	-	-	-	-	-	-	-	-	-	-	-	-	-	-	-	-	-	-	-	-	-	-	-	-	-	-	-	-	-	-
Motility	Flagella(Bordetella)	motB	-	orf01907	-	-	-	-	-	-	-	-	-	-	-	-	-	-	-	-	-	-	-	-	-	-	-	-	-	-	-	-	-	-	-
Nutritional factor	Allantoin utilization(Klebsiella)	--	-	orf03291	-	-	-	-	-	-	-	-	-	-	-	-	-	-	-	-	-	-	-	-	-	-	-	-	-	-	-	-	-	-	-
		--	-	orf03290	-	-	-	-	-	-	-	-	-	-	-	-	-	-	-	-	-	-	-	-	-	-	-	-	-	-	-	-	-	-	-
		--	-	orf03289	-	-	-	-	-	-	-	-	-	-	-	-	-	-	-	-	-	-	-	-	-	-	-	-	-	-	-	-	-	-	-
		--	-	orf03284	-	-	-	-	-	-	-	-	-	-	-	-	-	-	-	-	-	-	-	-	-	-	-	-	-	-	-	-	-	-	-
		--	-	orf03280	-	-	-	-	-	-	-	-	-	-	-	-	-	-	-	-	-	-	-	-	-	-	-	-	-	-	-	-	-	-	-
		--	-	orf03279	-	-	-	-	-	-	-	-	-	-	-	-	-	-	-	-	-	-	-	-	-	-	-	-	-	-	-	-	-	-	-
Nutritional virulence	Biotin metabolism(Francisella)	bioB	-	orf03035	-	-	-	-	-	-	-	-	-	-	-	-	-	-	-	-	-	-	-	-	-	-	-	-	-	-	-	-	-	-	-
	Cysteine acquisition(Francisella)	--	-	orf00276	-	-	-	-	-	-	-	-	-	-	-	-	-	-	-	-	-	-	-	-	-	-	-	-	-	-	-	-	-	-	-
	Pyrimidine biosynthesis(Francisella)	--	-	orf03812	-	-	-	-	-	-	-	-	-	-	-	-	-	-	-	-	-	-	-	-	-	-	-	-	-	-	-	-	-	-	-
Others	MsbB2(Shigella)	msbB2	-	orf01942	-	-	-	-	-	-	-	-	-	-	-	-	-	-	-	-	-	-	-	-	-	-	-	-	-	-	-	-	-	-	-
	O-antigen(Yersinia)	--	-	orf01458; orf04679	-	-	-	-	-	-	-	-	-	-	-	-	-	-	-	-	-	-	-	-	-	-	-	-	-	-	-	-	-	-	-
Quorum sensing	Autoinducer-2(Vibrio)	luxS	-	orf01018	-	-	-	-	-	-	-	-	-	-	-	-	-	-	-	-	-	-	-	-	-	-	-	-	-	-	-	-	-	-	-
Serum resistance	LPS rfb locus(Klebsiella)	--	-	orf01735; orf01736; orf01737; orf01738; orf01739; orf01740; orf01741	-	-	-	-	-	-	-	-	-	-	-	-	-	-	-	-	-	-	-	-	-	-	-	-	-	-	-	-	-	-	-
		rmlA	-	orf01730; orf04675	-	-	-	-	-	-	-	-	-	-	-	-	-	-	-	-	-	-	-	-	-	-	-	-	-	-	-	-	-	-	-
		rmlC	-	orf01732	-	-	-	-	-	-	-	-	-	-	-	-	-	-	-	-	-	-	-	-	-	-	-	-	-	-	-	-	-	-	-
		rmlD	-	orf01731	-	-	-	-	-	-	-	-	-	-	-	-	-	-	-	-	-	-	-	-	-	-	-	-	-	-	-	-	-	-	-
Serum resistance and immune evastion	Capsule(Francisella)	--	-	orf00335	-	-	-	-	-	-	-	-	-	-	-	-	-	-	-	-	-	-	-	-	-	-	-	-	-	-	-	-	-	-	-
	LPS(Francisella)	--	-	orf04725	-	-	-	-	-	-	-	-	-	-	-	-	-	-	-	-	-	-	-	-	-	-	-	-	-	-	-	-	-	-	-
Stress adaptation	Catalase-peroxidase(Mycobacterium)	katG	-	orf04519	-	-	-	-	-	-	-	-	-	-	-	-	-	-	-	-	-	-	-	-	-	-	-	-	-	-	-	-	-	-	-
	SodCI(Salmonella)	sodCI	-	orf02160	-	-	-	-	-	-	-	-	-	-	-	-	-	-	-	-	-	-	-	-	-	-	-	-	-	-	-	-	-	-	-
	Table saved from VFDB (http://www.mgc.ac.cn/VFs/) [Wed Feb 19 01:09:41 2025]
